# Supplementary material for: Identification of Crucial Genes and Key Functions in Type 2 Diabetic Hearts by Bioinformatic Analysis
Source: Front Endocrinol (Lausanne). 2022 Feb 15;13:801260. doi: 10.3389/fendo.2022.801260 (PMC8885996; doi:10.3389/fendo.2022.801260)
Supplement: Supplementary file 4 [file Table_2.xlsx]

## Sheet: mice DEGs
Name	log2FC	P.Value	adj.P.Val	logP	Direction
Gm10639	1.42014	0.04969	0.719358	1.30373	Up
Evc2	0.704177	0.0496444	0.719358	1.30413	Up
Shb	0.844204	0.0496094	0.719358	1.30444	Up
Six2	2.78514	0.0495469	1	1.30498	Up
Mrgprb2	2.54546	0.049438	0.719358	1.30594	Up
Gm6733	2.1197	0.04929	1	1.30724	Up
Slc16a1	0.851482	0.0492697	0.719358	1.30742	Up
Mpzl2	2.51285	0.0490112	0.719358	1.3097	Up
Sult3a1	2.75665	0.0485297	0.71414	1.31399	Up
Bcl3	1.24664	0.048136	0.712413	1.31753	Up
Mapk11	0.790847	0.0479566	0.711119	1.31915	Up
Stard5	0.657359	0.0479066	0.711059	1.3196	Up
Arhgap28	1.36906	0.0478646	0.711059	1.31999	Up
Tmem176b	0.845891	0.0477456	0.711059	1.32107	Up
Serpinb6b	1.32397	0.0477239	0.711059	1.32126	Up
Gm45774	2.9121	0.047121	1	1.32679	Up
Tbrg1	0.664822	0.0470575	0.706593	1.32737	Up
Nkg7	2.007	0.0469173	0.705172	1.32867	Up
Tbc1d8b	1.04008	0.046821	0.70441	1.32956	Up
Tlr5	1.9391	0.0468073	0.70441	1.32969	Up
Tmem79	1.51217	0.0467392	0.70441	1.33032	Up
Sntb2	0.917623	0.0463193	0.703707	1.33424	Up
Kel	3.27808	0.0461718	1	1.33562	Up
Tmem173	0.921419	0.0460078	0.701933	1.33717	Up
Gpx1	0.666764	0.046007	0.701933	1.33718	Up
Rnf122	1.10337	0.0455425	0.699044	1.34158	Up
Gm11732	3.29397	0.0449715	1	1.34706	Up
Gm16185	1.78201	0.0448444	0.693691	1.34829	Up
Ugt1a7c	2.38165	0.0448287	0.693691	1.34844	Up
Gm42047	0.971498	0.0447958	0.693691	1.34876	Up
Trmt112-ps2	0.730732	0.0447738	0.693691	1.34898	Up
Gm47547	1.2009	0.0446567	0.693691	1.35011	Up
Spint2	0.829036	0.0446566	0.693691	1.35011	Up
Slc6a14	3.19047	0.0445516	0.693691	1.35114	Up
Scel	3.8614	0.0443362	0.693691	1.35324	Up
Cxadr	0.817732	0.0441722	0.693691	1.35485	Up
Dock5	1.15119	0.0440461	0.693691	1.35609	Up
Igf2	1.87536	0.0440263	0.693691	1.35629	Up
Atl3	0.744105	0.0439277	0.693691	1.35726	Up
Gm44929	2.80403	0.0435548	0.692313	1.36096	Up
Gpc4	0.925218	0.0434054	0.692313	1.36246	Up
Vnn1	0.795672	0.0432174	0.691891	1.36434	Up
I830077J02Rik	1.24792	0.0431076	0.691891	1.36545	Up
H2-DMb2	1.37106	0.0429119	0.69015	1.36742	Up
Espn	1.59699	0.0428139	0.69015	1.36841	Up
Trim10	1.74793	0.0425303	0.69015	1.3713	Up
H2-Q1	1.62574	0.0425042	0.69015	1.37157	Up
C1s1	1.44523	0.0424794	0.69015	1.37182	Up
Oasl2	1.31034	0.042415	0.69015	1.37248	Up
A730049H05Rik	3.12067	0.0420479	1	1.37626	Up
Zfpm1	0.839992	0.0416877	0.687357	1.37999	Up
Hbp1	0.661756	0.0415864	0.687223	1.38105	Up
Gm20544	1.75536	0.0415598	0.687223	1.38133	Up
6530402F18Rik	0.679674	0.0413288	0.687223	1.38375	Up
Cebpd	0.958511	0.0410978	0.685672	1.38618	Up
Cxcl3	4.04532	0.0409286	1	1.38797	Up
Adora2b	1.15119	0.0409249	0.683526	1.38801	Up
4930577N17Rik	1.29244	0.0409162	0.683526	1.3881	Up
Decr1	1.01074	0.040913	0.683526	1.38814	Up
Klra2	1.52023	0.040754	0.683526	1.38983	Up
Shc1	0.889421	0.0405752	0.682847	1.39174	Up
Hpgd	1.15356	0.0404302	0.681148	1.39329	Up
Mrgprf	1.33702	0.0401734	0.678299	1.39606	Up
Glis2	0.734311	0.0401496	0.678299	1.39632	Up
Rasl10a	1.18786	0.040012	0.677051	1.39781	Up
Gm10499	1.3556	0.0399703	0.677051	1.39826	Up
Mpig6b	1.83452	0.0399363	0.677051	1.39863	Up
Egfl6	2.31583	0.0395548	0.677051	1.4028	Up
Plekhg3	0.947673	0.0394248	0.677051	1.40423	Up
Col4a6	1.42342	0.0393738	0.677051	1.40479	Up
Mthfd1l	1.12606	0.0391652	0.676155	1.4071	Up
Mmp8	2.01343	0.0391234	0.676155	1.40756	Up
Gm32802	3.08211	0.0389254	1	1.40977	Up
Tmem176a	0.987566	0.0386028	0.672287	1.41338	Up
Slc10a6	1.32209	0.0385461	0.672102	1.41402	Up
Ppm1n	2.81391	0.0382507	0.668458	1.41736	Up
Acot4	1.28497	0.0381254	0.668376	1.41879	Up
Mpp6	0.677866	0.038113	0.668376	1.41893	Up
F930017D23Rik	2.02814	0.0380327	0.668376	1.41984	Up
H2-Q7	1.46522	0.038018	0.668376	1.42001	Up
Igfbp6	1.43529	0.0379647	0.668376	1.42062	Up
Gas1	1.19037	0.0374222	0.662162	1.42687	Up
Disp1	1.07491	0.0373581	0.662162	1.42762	Up
Tspan4	0.784686	0.0369482	0.662162	1.43241	Up
Psrc1	2.00548	0.0369132	0.662162	1.43282	Up
Rbm3-ps	0.984768	0.0366309	0.661791	1.43615	Up
Car13	1.34434	0.0363864	0.659733	1.43906	Up
Cdc42ep2	0.842842	0.0362353	0.659253	1.44087	Up
Sf3a2	0.675981	0.0359992	0.659253	1.44371	Up
Sema3f	0.792181	0.0359051	0.659253	1.44484	Up
Slc5a1	3.27865	0.0358176	1	1.4459	Up
Bst1	1.64766	0.0357596	0.658402	1.44661	Up
Kcnk5	1.42534	0.0356976	0.658402	1.44736	Up
Mpg	0.925871	0.0356767	0.658402	1.44762	Up
Gm43621	3.42289	0.0356496	1	1.44795	Up
4930404I05Rik	2.05615	0.0355391	0.658402	1.44929	Up
Pak4	1.04922	0.0353252	0.656658	1.45192	Up
Cxcl1	1.28317	0.0353195	0.656658	1.45199	Up
Fam187b	1.84126	0.0352516	0.656658	1.45282	Up
Fbln1	1.44777	0.035207	0.656658	1.45337	Up
Gata1	2.47211	0.0351908	1	1.45357	Up
Esyt1	0.859985	0.0349775	0.654919	1.45621	Up
Slc31a2	0.92373	0.0349716	0.654919	1.45628	Up
1810019D21Rik	1.46278	0.0347642	0.653558	1.45887	Up
Mstn	3.49771	0.0346741	1	1.45999	Up
Slc16a5	1.83633	0.0346171	0.652118	1.46071	Up
Kirrel	1.12035	0.0345452	0.652027	1.46161	Up
Lpcat3	0.697216	0.0343944	0.652027	1.46351	Up
Prx	0.979329	0.0343028	0.652027	1.46467	Up
Gm15567	3.83169	0.0342987	1	1.46472	Up
Socs3	1.15524	0.0342814	0.652027	1.46494	Up
Pla2g2e	3.88861	0.034213	1	1.46581	Up
4930556M19Rik	1.1193	0.034211	0.652027	1.46583	Up
Pnpo	0.647142	0.0341297	0.652027	1.46687	Up
Trim69	2.0909	0.0341284	0.652027	1.46688	Up
Gm37123	1.3638	0.0341266	0.652027	1.46691	Up
Cdt1	0.743033	0.0339198	0.651682	1.46955	Up
Tmem63a	0.669594	0.0338665	0.651682	1.47023	Up
Nfkb2	1.11897	0.0338071	0.651682	1.47099	Up
Gm36210	4.00894	0.0337845	1	1.47128	Up
Aaas	0.664279	0.0334302	0.646289	1.47586	Up
Slc4a1	1.71964	0.0332877	0.64434	1.47772	Up
Fosl2	1.01507	0.0331933	0.643317	1.47895	Up
Best1	1.73722	0.0331439	0.643167	1.4796	Up
Rassf7	1.16508	0.0331397	0.643167	1.47965	Up
Gbp2	1.41163	0.0330192	0.642359	1.48123	Up
Plce1	0.881654	0.0330095	0.642359	1.48136	Up
Bcam	1.39188	0.0329033	0.642359	1.48276	Up
Tarm1	3.70647	0.0328585	0.642359	1.48335	Up
Slc41a3	0.812861	0.0328443	0.642359	1.48354	Up
Cavin3	0.686335	0.0328337	0.642359	1.48368	Up
Gm5637	1.26004	0.0327146	0.642359	1.48526	Up
Fam107b	0.749346	0.0326446	0.642342	1.48619	Up
Ptprf	1.45569	0.0324513	0.640168	1.48877	Up
Gpat3	0.996247	0.0324279	0.640168	1.48908	Up
Akr1b8	1.46876	0.0323729	0.640168	1.48982	Up
Card19	0.868792	0.0323514	0.640168	1.49011	Up
Smo	1.0365	0.0322526	0.640168	1.49143	Up
Gm4841	2.42113	0.0322452	0.640168	1.49153	Up
Zfp185	1.58795	0.0320242	0.639079	1.49452	Up
H2-K1	1.29223	0.0320059	0.639079	1.49477	Up
Mapk13	2.4061	0.0319114	0.638475	1.49605	Up
Sh2d4a	1.53002	0.0317672	0.637807	1.49802	Up
H2-Q6	1.5966	0.0315613	0.635582	1.50084	Up
Iglv1	3.23822	0.0314848	0.635582	1.5019	Up
Cilp2	2.58727	0.0313786	0.634616	1.50337	Up
Ptk7	1.38427	0.0311535	0.633141	1.50649	Up
Prr29	2.13552	0.0309127	0.631177	1.50986	Up
Grap2	1.31958	0.0307929	0.630247	1.51155	Up
Arhgef12	1.04997	0.03076	0.630247	1.51201	Up
Sik1	0.889977	0.030615	0.628806	1.51407	Up
1700120C14Rik	1.20851	0.030518	0.627649	1.51544	Up
Ptgis	1.58158	0.0304434	0.626948	1.51651	Up
Gm13034	2.84054	0.0304369	1	1.5166	Up
Lif	2.96549	0.0304366	0.626948	1.5166	Up
Vav2	0.893755	0.0302881	0.626948	1.51873	Up
Sfn	1.39968	0.0300817	0.626948	1.5217	Up
Proser2	0.908974	0.0298079	0.626934	1.52567	Up
Il33	1.27948	0.0295441	0.625931	1.52953	Up
Tnf	1.42634	0.029339	0.623292	1.53256	Up
Bnc1	2.16921	0.0292804	0.622904	1.53342	Up
Nucb1	0.690047	0.0292647	0.622904	1.53366	Up
Carhsp1	0.733503	0.0292081	0.622904	1.5345	Up
Acot2	1.0234	0.0288252	0.621772	1.54023	Up
Tmem154	1.22184	0.0284307	0.617103	1.54621	Up
Gm10156	1.07311	0.0283453	0.617103	1.54752	Up
Upk3b	2.26512	0.0283094	0.617103	1.54807	Up
Spaca9	3.65386	0.0282445	1	1.54907	Up
4732419C18Rik	1.97244	0.0279136	0.614099	1.55418	Up
Tspan2os	3.57842	0.0277943	1	1.55604	Up
C77080	1.30795	0.0276994	0.612874	1.55753	Up
C1rb	1.39372	0.0271651	0.606257	1.56599	Up
Sox6	1.30071	0.0271612	0.606257	1.56605	Up
Gm44829	3.27689	0.0270956	1	1.5671	Up
Rom1	0.7108	0.0267472	0.60265	1.57272	Up
5430401H09Rik	2.54489	0.0265684	0.60265	1.57563	Up
Cnn1	1.76652	0.0264481	0.602424	1.57761	Up
Slc16a3	1.5548	0.0261982	0.60116	1.58173	Up
Ninl	1.17379	0.0261228	0.60116	1.58298	Up
Il18bp	0.850084	0.0260384	0.60106	1.58439	Up
2020-03-02	0.667628	0.0260262	0.60106	1.58459	Up
Nr1d1	0.85169	0.0258219	0.600543	1.58801	Up
Spsb1	0.883594	0.0258137	0.600543	1.58815	Up
Sgms2	1.26208	0.0257404	0.600543	1.58939	Up
Slc25a37	1.0307	0.0256514	0.600543	1.59089	Up
4930562C15Rik	3.71217	0.0256426	1	1.59104	Up
Il12rb1	2.50967	0.0255612	1	1.59242	Up
Kank1	1.00341	0.0254385	0.600543	1.59451	Up
Itpr3	0.950854	0.0254227	0.600543	1.59478	Up
Zfp358	0.618235	0.0253991	0.600543	1.59518	Up
Itgb3	1.35239	0.0253616	0.600543	1.59582	Up
Tgm1	1.66434	0.025198	0.600543	1.59863	Up
Rhbdf1	0.761693	0.025192	0.600543	1.59874	Up
Ccdc8	0.887849	0.02518	0.600543	1.59894	Up
Gm33111	3.74506	0.0250143	1	1.60181	Up
Gm28609	3.67941	0.0250072	0.600543	1.60193	Up
Plag1	2.13991	0.0249356	0.600543	1.60318	Up
Srd5a3	0.82803	0.0248792	0.600543	1.60416	Up
Fam83b	5.00586	0.0247952	0.600543	1.60563	Up
Galnt6	2.35007	0.0247787	0.600543	1.60592	Up
Spata13	1.11227	0.0247665	0.600543	1.60613	Up
Adgrg6	1.41694	0.0246641	0.600543	1.60793	Up
Flnb	0.707374	0.0243495	0.600543	1.61351	Up
Ahnak2	1.4213	0.0240647	0.598094	1.61862	Up
Dtx2	0.927696	0.024013	0.598094	1.61955	Up
Serpinb1a	0.907823	0.0236929	0.595352	1.62538	Up
Gm38699	3.85276	0.0236744	1	1.62572	Up
Wt1	1.68137	0.0235915	0.595352	1.62724	Up
Plxnb2	0.802839	0.0235288	0.595352	1.6284	Up
Nqo1	0.725677	0.0234576	0.594745	1.62972	Up
Ripor3	1.03985	0.0233682	0.594429	1.63137	Up
Gm9973	3.05379	0.0232785	1	1.63304	Up
Capns1	0.62951	0.0232335	0.593933	1.63389	Up
Gm9118	0.994578	0.0230886	0.593131	1.6366	Up
Gm12396	1.50433	0.0229731	0.592818	1.63878	Up
Gm36423	3.9034	0.0229611	1	1.63901	Up
Wfdc2	1.87262	0.0229413	0.592818	1.63938	Up
Bfsp1	1.27615	0.0226398	0.587496	1.64513	Up
Cpn1	1.76254	0.022541	0.5869	1.64703	Up
Gm30411	1.83236	0.0223367	0.585524	1.65098	Up
Calcb	2.62894	0.0222872	0.585219	1.65194	Up
Ccl11	1.57589	0.022276	0.585219	1.65216	Up
C2	1.6144	0.0220406	0.584699	1.65678	Up
Cma1	1.61592	0.0220224	0.584699	1.65714	Up
Krt80	1.40314	0.022016	0.584699	1.65726	Up
Rhou	1.22309	0.021971	0.584699	1.65815	Up
Ifnar2	0.750401	0.0219523	0.584699	1.65852	Up
Cysltr2	2.0099	0.0216397	0.582052	1.66475	Up
Enpep	1.22983	0.0214849	0.578894	1.66787	Up
Nectin2	0.956893	0.0213376	0.576935	1.67086	Up
Parvb	0.807792	0.0212563	0.576382	1.67251	Up
Gm3325	1.44014	0.0210092	0.576114	1.67759	Up
Sorbs3	1.13658	0.0209792	0.576114	1.67821	Up
Atp12a	3.47554	0.0207233	0.574384	1.68354	Up
Ucp3	1.59708	0.0206224	0.573019	1.68566	Up
Apol9a	1.30817	0.0205842	0.573019	1.68647	Up
Daglb	1.48473	0.0204087	0.572335	1.69018	Up
Gm11127	1.99874	0.0203735	0.572335	1.69093	Up
Gm16075	3.66196	0.0201338	1	1.69607	Up
Epor	1.07463	0.0199044	0.565885	1.70105	Up
Junb	0.876019	0.019865	0.565885	1.70191	Up
Actn4	0.664335	0.0197979	0.565885	1.70338	Up
Mocs1	0.72322	0.0197007	0.565291	1.70552	Up
Adgrg2	1.67147	0.0196264	0.565254	1.70716	Up
Spib	1.87662	0.0194798	0.564186	1.71041	Up
Cys1	1.04347	0.0194764	0.564186	1.71049	Up
Abhd14b	0.958771	0.0194522	0.564186	1.71103	Up
Mirt1	1.3809	0.0194231	0.564186	1.71168	Up
C1s2	2.06785	0.0193295	0.564186	1.71378	Up
Cyp2b10	3.42814	0.0190556	1	1.71998	Up
Gypa	2.00652	0.0190397	0.564116	1.72034	Up
Gm7993	0.677164	0.0188067	0.561915	1.72569	Up
Il6ra	0.838806	0.0188003	0.561915	1.72583	Up
Gpr20	3.18422	0.0187657	0.561915	1.72663	Up
Ppl	1.73161	0.0186928	0.561915	1.72833	Up
Tmem138	0.996446	0.0186169	0.561915	1.73009	Up
Ptbp1	0.604566	0.0185072	0.561915	1.73266	Up
Il20rb	1.19465	0.0184843	0.561915	1.7332	Up
Cyp2c39	2.84645	0.0183394	0.560548	1.73661	Up
Rspo1	1.75956	0.0182758	0.55971	1.73812	Up
Gm12193	2.60426	0.0182621	0.55971	1.73845	Up
Gprc5a	2.1064	0.0182042	0.55971	1.73983	Up
Furin	0.600371	0.0181194	0.558237	1.74186	Up
Gm5096	1.2687	0.0179657	0.55683	1.74555	Up
Gm45540	4.11171	0.0178329	0.553823	1.74878	Up
Smim22	2.08605	0.0175482	0.548285	1.75577	Up
Anxa11	1.10576	0.0174638	0.548285	1.75786	Up
Nfe2	1.85008	0.0170269	0.537425	1.76886	Up
Zcchc3	0.94093	0.0169462	0.537071	1.77093	Up
Capn6	1.82581	0.0165829	0.534315	1.78034	Up
Lrrc31	5.06683	0.016519	0.533367	1.78202	Up
C1ra	1.66528	0.0160353	0.524637	1.79492	Up
Slc25a42	0.898398	0.0157255	0.52416	1.8034	Up
Tex21	2.63738	0.015639	0.522404	1.80579	Up
Mst1r	1.62995	0.015551	0.52059	1.80824	Up
Lrrc1	1.07426	0.0153486	0.517637	1.81393	Up
Acaa2	1.10353	0.015325	0.517637	1.8146	Up
Ammecr1	1.17644	0.0151769	0.514751	1.81882	Up
Fcna	1.69874	0.0151633	0.514751	1.81921	Up
Vtcn1	2.52336	0.015137	0.514751	1.81996	Up
Mc2r	3.23474	0.0150571	1	1.82226	Up
Tcf7l1	0.906148	0.0150108	0.514382	1.8236	Up
Podn	1.41629	0.0150037	0.514382	1.8238	Up
Pkhd1l1	2.13342	0.0148618	0.514382	1.82793	Up
Akr1c13	1.08656	0.0144802	0.507825	1.83923	Up
Epha2	1.2904	0.0143257	0.507606	1.84388	Up
Ces2g	1.8153	0.0142321	0.507176	1.84673	Up
Arhgdia	0.590128	0.0141476	0.506497	1.84932	Up
Lrp2	2.65067	0.0140918	0.505671	1.85103	Up
Serpina3f	2.39883	0.014038	0.504912	1.85269	Up
Il17re	2.3571	0.0139959	0.504912	1.854	Up
Tmprss13	3.44117	0.0139129	1	1.85658	Up
Nxnl2	2.62043	0.0138212	0.501814	1.85945	Up
Pheta2	1.73342	0.0135548	0.495598	1.86791	Up
Rfx2	0.995168	0.0135344	0.495598	1.86856	Up
Tbc1d2b	0.82847	0.0134901	0.495598	1.86998	Up
Gm20744	4.41311	0.0134733	1	1.87053	Up
Lsr	1.66446	0.0134708	0.495598	1.87061	Up
Adamtsl1	1.56553	0.0134676	0.495598	1.87071	Up
Cdon	1.42661	0.0133796	0.495598	1.87356	Up
Gm26532	1.17156	0.0133187	0.495598	1.87554	Up
Fam53b	0.954944	0.0127933	0.488545	1.89302	Up
Col16a1	0.961571	0.0126977	0.486097	1.89627	Up
Gm7664	2.6862	0.0126592	0.486097	1.89759	Up
Anxa9	1.78228	0.0125709	0.486097	1.90063	Up
Hamp2	2.38153	0.0125638	0.486097	1.90088	Up
Zfp57	0.887529	0.0124152	0.486097	1.90605	Up
Osr1	1.24756	0.012325	0.484292	1.90921	Up
Tacstd2	3.9224	0.0123114	0.484292	1.90969	Up
Slc9a3r1	1.20935	0.0122877	0.484292	1.91053	Up
Trim16	1.26945	0.0122031	0.484292	1.91353	Up
Dbp	0.960168	0.0120103	0.481223	1.92044	Up
Gm44226	1.9232	0.0117223	0.474599	1.93099	Up
Frmd4b	1.21681	0.0114648	0.467848	1.94063	Up
Rarres2	1.68026	0.0114354	0.467848	1.94175	Up
Wnt5b	1.12939	0.0113816	0.467848	1.9438	Up
Rara	1.05469	0.0113066	0.46756	1.94667	Up
Tmem221	2.26927	0.0112683	0.467227	1.94814	Up
Pou2f3	2.70378	0.0110508	0.464858	1.95661	Up
Tns3	1.09529	0.010944	0.462503	1.96082	Up
Cyp2b13	2.27546	0.0108601	0.461435	1.96417	Up
Slit3	1.53879	0.0107748	0.45907	1.96759	Up
Arl4d	1.05038	0.0106473	0.456153	1.97276	Up
Gm12854	1.54046	0.0106457	0.456153	1.97283	Up
Atf7	0.663038	0.0105476	0.455366	1.97685	Up
Rhpn2	0.955718	0.010436	0.45292	1.98147	Up
Cdh3	2.65271	0.0103627	0.452738	1.98453	Up
Mkrn1	0.978361	0.0103582	0.452738	1.98471	Up
Adam8	1.7842	0.0103326	0.452738	1.98579	Up
Wfikkn2	1.58936	0.010233	0.452738	1.99	Up
B3gnt7	2.37743	0.0101975	0.452738	1.99151	Up
Gm6988	2.58949	0.0101701	0.452738	1.99268	Up
Zbtb11os1	1.20456	0.0100732	0.452738	1.99683	Up
Flvcr2	2.74245	0.010061	0.452738	1.99736	Up
Il17ra	0.936351	0.00999737	0.452738	2.00011	Up
Cdc25b	0.983463	0.00956441	0.446898	2.01934	Up
Apol11a	3.83139	0.00933892	0.440353	2.0297	Up
Pappa2	2.28076	0.00928123	0.440353	2.03239	Up
AI661453	2.10148	0.00921383	0.439818	2.03556	Up
Slit2	0.775522	0.00920985	0.439818	2.03575	Up
Fras1	2.05095	0.0092076	0.439818	2.03585	Up
Ccnd1	0.888706	0.00909967	0.439798	2.04097	Up
Chil3	2.267	0.00908893	0.439798	2.04149	Up
Loxl4	2.46751	0.00903575	0.439456	2.04404	Up
Fbxw8	0.640971	0.00900485	0.439334	2.04552	Up
Gpc3	2.25055	0.00896967	0.439003	2.04722	Up
Tmem184a	3.2288	0.00877535	0.432228	2.05674	Up
Serpinb2	2.39576	0.00874952	0.432228	2.05802	Up
Bicdl1	1.71076	0.00870466	0.431495	2.06025	Up
Myh9	0.853991	0.00852644	0.431495	2.06923	Up
Olr1	2.55484	0.00851977	0.431495	2.06957	Up
Gli2	1.41753	0.00851684	0.431495	2.06972	Up
Fam220a	1.04479	0.00835625	0.431495	2.07799	Up
Hbq1b	2.67005	0.00822451	0.429731	2.08489	Up
Bspry	2.32927	0.00818811	0.429279	2.08682	Up
Serpina3g	1.87404	0.00815931	0.429224	2.08835	Up
Gm37795	4.96954	0.00809679	0.427773	2.09169	Up
Piezo1	1.578	0.00794905	0.423931	2.09968	Up
Rab17	2.00905	0.00793241	0.423931	2.10059	Up
Foxp4	0.922499	0.00792202	0.423931	2.10116	Up
Gas2l1	0.625224	0.00781181	0.422439	2.10725	Up
Itga3	1.07441	0.00779423	0.422439	2.10823	Up
Cldn1	1.86162	0.00777995	0.422439	2.10902	Up
Glt8d2	1.59986	0.00767368	0.422353	2.115	Up
Pdzk1ip1	1.64524	0.00749572	0.415502	2.12519	Up
Slc48a1	0.600105	0.00747872	0.415502	2.12617	Up
Ttll10	3.71615	0.00747083	1	2.12663	Up
Mpl	2.61107	0.00728598	0.4085	2.13751	Up
Slc25a20	1.00586	0.00728553	0.4085	2.13754	Up
Pdpn	1.4279	0.00723696	0.4085	2.14044	Up
Isyna1	0.972644	0.00719983	0.4085	2.14268	Up
Flna	0.940925	0.00710233	0.4085	2.1486	Up
Slc39a4	1.78827	0.00703763	0.4085	2.15257	Up
Gjb5	3.1633	0.00695884	0.406134	2.15746	Up
Ano6	0.865535	0.00686875	0.40532	2.16312	Up
Gm13717	4.45919	0.0067071	1	2.17347	Up
Hba-a2	1.98583	0.0065627	0.391887	2.18292	Up
Slamf1	2.06751	0.00629074	0.37857	2.2013	Up
Smim1	1.58128	0.00615337	0.373208	2.21089	Up
Card14	4.51715	0.00603219	1	2.21952	Up
Oxnad1	0.753525	0.00598496	0.365863	2.22294	Up
Zbtb8a	1.26392	0.00571967	0.359595	2.24263	Up
Gadd45b	0.910552	0.00571132	0.359595	2.24326	Up
Nudt17	1.7634	0.0056307	0.358499	2.24944	Up
Vill	1.2288	0.00547442	0.354257	2.26166	Up
Cercam	1.32041	0.00535037	0.347775	2.27162	Up
Traf3ip2	1.41465	0.00534268	0.347775	2.27224	Up
Btc	2.89627	0.0052695	0.3471	2.27823	Up
Aldh1a1	1.02929	0.00518489	0.345644	2.28526	Up
Wnt4	2.30268	0.00510186	0.342623	2.29227	Up
Ap4e1	1.35531	0.00499527	0.337366	2.30144	Up
Klf11	1.24178	0.00495406	0.336051	2.30504	Up
C3	1.63523	0.00482984	0.330681	2.31607	Up
Fcer1a	3.15896	0.00481522	0.330681	2.31738	Up
Zyx	0.936137	0.00480377	0.330681	2.31842	Up
Rbm47	1.64825	0.00477744	0.330681	2.3208	Up
Flrt2	1.70122	0.00470386	0.330681	2.32755	Up
Bst2	1.67764	0.00459215	0.329923	2.33798	Up
Gm6768	1.75481	0.00453376	0.32766	2.34354	Up
Isx	4.08872	0.00449083	0.327427	2.34767	Up
Man2b2	1.2486	0.00447943	0.327427	2.34878	Up
Serpinb5	5.80515	0.00445377	0.327427	2.35127	Up
Ucp1	5.08768	0.00438926	0.326367	2.35761	Up
Crb2	2.72844	0.00437332	0.326367	2.35919	Up
Gfpt2	1.77371	0.00436508	0.326367	2.36001	Up
Aifm2	0.85301	0.00433186	0.326367	2.36333	Up
Atp6v0a4	2.82797	0.00409802	0.315324	2.38743	Up
Ccnd3	0.854662	0.00396361	0.312761	2.40191	Up
Gjb3	4.76543	0.00395277	0.312761	2.4031	Up
Isg20	1.73028	0.00381904	0.307632	2.41805	Up
Nkain4	2.20276	0.00375026	0.305634	2.42594	Up
Ncoa4	1.5625	0.00371783	0.305634	2.42971	Up
Stk26	1.865	0.00370921	0.305634	2.43072	Up
Wnt2b	2.49956	0.00361426	0.300527	2.44198	Up
Cldn3	2.11812	0.0036068	0.300527	2.44288	Up
Xpnpep2	2.69387	0.003487	0.294699	2.45755	Up
Slc23a3	3.264	0.00348447	0.294699	2.45786	Up
Cd226	2.28017	0.00341674	0.293574	2.46639	Up
Nxnl1	3.38726	0.00339682	0.293493	2.46893	Up
Dhrs4	0.76141	0.00339235	0.293493	2.4695	Up
Alad	0.84248	0.00337249	0.293493	2.47205	Up
Trem1	4.51384	0.00334764	0.293493	2.47526	Up
Cldn15	2.18251	0.00331584	0.293493	2.47941	Up
Hbq1a	2.38479	0.00322138	0.289662	2.49196	Up
Fam117a	1.43248	0.0030675	0.280722	2.51321	Up
Ap5b1	1.77288	0.00299631	0.277491	2.52341	Up
Kap	5.8141	0.00298086	0.277491	2.52566	Up
Cd82	1.53051	0.00297837	0.277491	2.52602	Up
Mfsd5	0.621132	0.00293365	0.276657	2.53259	Up
Myo1d	1.69667	0.00293017	0.276657	2.53311	Up
Foxq1	2.35863	0.00285084	0.273858	2.54503	Up
Aldh1a2	2.12467	0.00280591	0.271226	2.55193	Up
Dpp4	1.88576	0.00279777	0.271226	2.55319	Up
Tent5b	3.04179	0.00268477	0.264475	2.57109	Up
Dnmbp	0.822322	0.00266541	0.264475	2.57424	Up
Lpar2	2.74712	0.00262789	0.264475	2.58039	Up
Fkbp5	1.25448	0.00261658	0.264475	2.58227	Up
Tnks1bp1	1.18732	0.00253787	0.259939	2.59553	Up
Helb	1.02343	0.0025348	0.259939	2.59606	Up
Gjb4	5.25257	0.00252185	0.259939	2.59828	Up
Itga2b	1.56644	0.00252105	0.259939	2.59842	Up
Slurp1	3.49049	0.00251752	0.259939	2.59903	Up
Mvb12a	0.991049	0.002444	0.258897	2.6119	Up
Slc25a39	0.960091	0.00241572	0.257665	2.61695	Up
Fgf18	1.93511	0.00236394	0.256195	2.62636	Up
Golm1	2.4604	0.00234348	0.256195	2.63014	Up
Apol11b	2.46731	0.00233458	0.256195	2.63179	Up
Gga2	1.39171	0.00232351	0.256195	2.63386	Up
Tln1	0.805161	0.00227491	0.254955	2.64304	Up
Gsta4	1.1695	0.0022515	0.254173	2.64753	Up
A730046J19Rik	3.22225	0.00213445	0.244528	2.67072	Up
Gm340	3.83247	0.00206748	0.242239	2.68456	Up
Trpm6	2.95421	0.00204251	0.241141	2.68983	Up
Sbsn	1.97352	0.00199857	0.237769	2.69928	Up
Trp53	0.813155	0.00197724	0.237769	2.70394	Up
Gm5841	4.88006	0.00194909	1	2.71017	Up
Col6a1	1.29091	0.00193005	0.23541	2.71443	Up
Lgals2	2.33302	0.00185714	0.22978	2.73116	Up
Oplah	1.05022	0.00179555	0.227209	2.7458	Up
2210418O10Rik	2.51983	0.00178336	0.227209	2.74876	Up
Plxna4	1.92963	0.00176224	0.227123	2.75394	Up
P3h4	1.35521	0.00174061	0.226221	2.7593	Up
Hdc	1.83299	0.00174054	0.226221	2.75932	Up
Gm21013	2.99384	0.00161851	0.215792	2.79089	Up
Smpd3	2.40109	0.00157315	0.211568	2.80323	Up
Tmem119	1.85317	0.00148566	0.207592	2.82808	Up
Igfbp5	2.33962	0.00147368	0.207592	2.8316	Up
Sema3d	2.32268	0.00143052	0.204856	2.8445	Up
Shroom3	1.43265	0.00140048	0.202428	2.85372	Up
Gm36328	4.73579	0.00137114	1	2.86292	Up
Smpdl3b	2.2882	0.00129249	0.192208	2.88857	Up
Scn10a	3.18949	0.00128199	0.192208	2.89212	Up
Ucp2	1.38844	0.00126035	0.191103	2.89951	Up
Slc22a3	1.94441	0.00123978	0.189846	2.90666	Up
Nbl1	1.59909	0.0012363	0.189846	2.90788	Up
Lamc3	2.27929	0.00123437	0.189846	2.90856	Up
Tspan8	2.97868	0.0012005	0.189643	2.92064	Up
Cobl	1.73876	0.00113331	0.188471	2.94565	Up
Msln	2.95225	0.00111105	0.186777	2.95427	Up
Mrgprb11-ps	3.69371	0.00108066	0.183665	2.96631	Up
Sult2a7	2.91065	0.00103659	0.178132	2.98439	Up
Folr1	3.14853	0.00102583	0.178132	2.98893	Up
B3gnt9	1.71242	0.000976383	0.17559	3.01038	Up
Abca4	1.50368	0.000843112	0.154977	3.07411	Up
Chst4	3.25487	0.000835126	0.154977	3.07825	Up
Myo5b	1.72885	0.000823926	0.154977	3.08411	Up
Slpi	2.49141	0.000770517	0.150846	3.11322	Up
Wnt9a	1.76424	0.000755234	0.149749	3.12192	Up
Cox6b2	1.67802	0.000720872	0.144792	3.14214	Up
Gm47101	2.0589	0.000717889	0.144792	3.14394	Up
Plec	1.30424	0.000703993	0.144792	3.15243	Up
Ezr	2.08974	0.000679733	0.144792	3.16766	Up
Krt19	3.22202	0.000605819	0.133851	3.21766	Up
Fmo3	3.85263	0.000604515	0.133851	3.21859	Up
Ube2l6	1.74687	0.000571964	0.130088	3.24263	Up
Slc26a3	3.28721	0.000565889	0.130088	3.24727	Up
Myrf	2.55288	0.000551068	0.129134	3.25879	Up
Gdf2	3.40138	0.000532913	0.1268	3.27334	Up
Gm43102	3.77749	0.000476788	0.117048	3.32167	Up
Acot1	1.39667	0.000468441	0.116853	3.32935	Up
Tent5c	1.8457	0.000440975	0.111805	3.35559	Up
Sult2a2	5.24683	0.000425605	0.109707	3.37099	Up
Zbtb7c	2.23882	0.000413736	0.108455	3.38328	Up
Krt8	2.78645	0.000406663	0.108439	3.39077	Up
Adgrd1	2.56687	0.000397093	0.107745	3.40111	Up
Ccdc27	3.21136	0.00038591	0.107745	3.41351	Up
Slc39a8	2.60129	0.000369149	0.107745	3.4328	Up
Pard6b	2.11609	0.000355779	0.107745	3.44882	Up
Ms4a8a	1.95638	0.000326791	0.101839	3.48573	Up
Gpr1	3.3079	0.000319803	0.101839	3.49512	Up
Tpsab1	2.95722	0.000313971	0.101839	3.50311	Up
Chrd	1.32467	0.000295447	0.0993343	3.52952	Up
Cdr2	1.28246	0.000285263	0.0980419	3.54475	Up
Tubb1	2.7893	0.000246614	0.0866849	3.60798	Up
Gm8810	4.80329	0.000246506	0.0866849	3.60817	Up
Sytl1	2.42565	0.000242659	0.0866849	3.615	Up
Bpgm	2.03591	0.000206957	0.08002	3.68412	Up
Gm6169	1.77679	0.000199246	0.0790139	3.70061	Up
Chst12	1.37255	0.000198356	0.0790139	3.70255	Up
Lamb3	1.68308	0.000163734	0.0703421	3.78586	Up
Clic3	2.34502	0.000155656	0.068782	3.80783	Up
Hbb-bs	2.44535	0.000149763	0.0681246	3.8246	Up
Gm20186	2.24877	0.000122422	0.0573753	3.91214	Up
Nkx2-9	5.05362	0.000114718	0.0554446	3.94037	Up
Hba-a1	2.65971	0.000107109	0.053437	3.97017	Up
Mmd	0.727695	0.000102312	0.052745	3.99007	Up
Krt18	2.63414	9.63e-05	0.0513538	4.01637	Up
Slc23a4	3.98287	9.3e-05	0.0513538	4.03152	Up
Cfap57	3.90664	7.97e-05	0.0456286	4.09854	Up
Lingo4	2.52514	6.51e-05	0.0411083	4.18642	Up
Cpt1a	0.883701	5.85e-05	0.0411083	4.23284	Up
Fech	1.03111	5.84e-05	0.0411083	4.23359	Up
Alas2	2.74996	4.43e-05	0.037461	4.3536	Up
Prr15l	3.55568	3.34e-05	0.0303476	4.47625	Up
Hbb-bt	2.79035	2.97e-05	0.0303476	4.52724	Up
Styk1	2.28774	2.61e-05	0.0287939	4.58336	Up
Angptl4	1.71751	2.53e-05	0.0287939	4.59688	Up
Lcn2	2.48141	2.31e-05	0.0287939	4.63639	Up
Anxa8	4.51333	8.29e-06	0.0146441	5.08145	Up
Gm45716	1.27902	2.62e-06	0.00809277	5.5817	Up
Evpl	3.11917	1.83e-06	0.00708816	5.73755	Up
Plet1	4.4951	8.5e-08	0.000657087	7.07058	Up
Name	log2FC	P.Value	adj.P.Val	logP	Direction
Ids	-0.58745	0.0187209	0.561915	1.72767	Down
Snupn	-0.589471	0.0231175	0.593131	1.63606	Down
Trim23	-0.590958	0.00791396	0.423931	2.10161	Down
Zfr	-0.599357	0.0373934	0.662162	1.4272	Down
Klhdc2	-0.602011	0.000385052	0.107745	3.41448	Down
Hist3h2a	-0.60701	0.0341516	0.652027	1.46659	Down
Pfdn4	-0.610723	0.0236573	0.595352	1.62603	Down
Mex3b	-0.610928	0.0474039	0.708356	1.32419	Down
Srek1ip1	-0.615042	0.0248884	0.600543	1.604	Down
Ubl3	-0.615795	0.0274432	0.6107	1.56157	Down
Azin1	-0.616871	0.0214583	0.578894	1.6684	Down
Dhps	-0.61839	0.0411467	0.685748	1.38567	Down
Ebag9	-0.625687	0.0280698	0.615196	1.55176	Down
Epha4	-0.627348	0.0408282	0.683526	1.38904	Down
Igip	-0.630385	0.00777969	0.422439	2.10904	Down
Iqcc	-0.634299	0.0467666	0.70441	1.33006	Down
Fam217b	-0.640649	0.039172	0.676155	1.40702	Down
Zfp248	-0.646054	0.0392875	0.677051	1.40575	Down
Mtx3	-0.646204	0.0240185	0.598094	1.61945	Down
Zfp846	-0.648969	0.0139237	0.504317	1.85625	Down
Inpp4b	-0.649365	0.0109451	0.462503	1.96078	Down
Ttc32	-0.650161	0.043218	0.691891	1.36434	Down
Ap1s2	-0.650493	0.0290542	0.622904	1.53679	Down
Gm14325	-0.652948	0.0281226	0.615196	1.55094	Down
Scrn3	-0.657966	0.00419476	0.318021	2.37729	Down
Cst3	-0.658549	0.0465962	0.70441	1.33165	Down
Deptor	-0.66818	0.014743	0.514382	1.83141	Down
Tubgcp5	-0.678185	0.021209	0.576382	1.67348	Down
Ptprg	-0.678784	0.0389694	0.676155	1.40928	Down
Scoc	-0.680424	0.0126823	0.486097	1.8968	Down
Cep44	-0.689213	0.00955376	0.446898	2.01983	Down
Tbc1d31	-0.689261	0.0476891	0.711059	1.32158	Down
Sub1	-0.689993	0.0280078	0.615196	1.55272	Down
Enah	-0.695892	0.0138221	0.501814	1.85943	Down
Ptch1	-0.698023	0.0168176	0.535187	1.77424	Down
Runx1t1	-0.699996	0.0226322	0.587496	1.64527	Down
Ero1lb	-0.70042	0.00552924	0.356314	2.25733	Down
Cxcr4	-0.710168	0.0210564	0.576382	1.67662	Down
Rnmt	-0.710212	0.0302758	0.626948	1.5189	Down
Ptprm	-0.71087	0.00714502	0.4085	2.146	Down
Cacna2d1	-0.710898	0.0454808	0.699044	1.34217	Down
Tusc2	-0.711963	0.0297612	0.626934	1.52635	Down
Hmgcs1	-0.713954	0.0254884	0.600543	1.59366	Down
Sfxn4	-0.718556	0.0278948	0.614099	1.55448	Down
Bbs7	-0.719349	0.0247572	0.600543	1.6063	Down
Txnl4b	-0.71939	0.0492747	0.719358	1.30738	Down
Tlcd1	-0.723418	0.0359504	0.659253	1.4443	Down
Ccp110	-0.746907	0.0465429	0.70441	1.33215	Down
Snhg6	-0.74782	0.000713845	0.144792	3.1464	Down
Srr	-0.749328	0.020637	0.573019	1.68535	Down
Kctd12	-0.766148	0.0344107	0.652027	1.46331	Down
Casp1	-0.770395	0.0119082	0.479334	1.92415	Down
Cdk17	-0.772068	0.035302	0.656658	1.4522	Down
Masp1	-0.774612	0.0289984	0.622904	1.53763	Down
Aph1c	-0.775687	0.0126913	0.486097	1.89649	Down
Ogfrl1	-0.779336	0.0151663	0.514751	1.81912	Down
Marcks	-0.783362	1.12e-05	0.0172747	4.95078	Down
Btbd3	-0.787014	0.0354765	0.658402	1.45006	Down
Napepld	-0.817898	0.0366711	0.661791	1.43568	Down
Ly86	-0.820604	0.0237124	0.595352	1.62502	Down
Oxct1	-0.826035	0.0254658	0.600543	1.59404	Down
Cmc4	-0.829634	0.011761	0.474925	1.92955	Down
Snx25	-0.836023	0.0242727	0.600543	1.61488	Down
Lgr4	-0.839252	0.0130497	0.494673	1.8844	Down
Bag4	-0.84156	0.0176475	0.550142	1.75332	Down
Txndc16	-0.84445	0.0287759	0.621576	1.54097	Down
Prpsap2	-0.846797	0.0254456	0.600543	1.59439	Down
Pcdhb14	-0.846842	0.045863	0.701599	1.33854	Down
Nova1	-0.847633	0.0281068	0.615196	1.55119	Down
Rpgr	-0.850141	0.0471492	0.706599	1.32653	Down
Pgm2l1	-0.852742	0.0256771	0.600543	1.59045	Down
Brdt	-0.853533	0.0414896	0.687223	1.38206	Down
Zfp518b	-0.855084	0.0394233	0.677051	1.40425	Down
Mast3	-0.8622	0.0462122	0.703463	1.33524	Down
Slco1a4	-0.8657	0.0160998	0.524637	1.79318	Down
Mef2c	-0.866945	0.0373494	0.662162	1.42772	Down
Hdhd2	-0.870578	0.0338825	0.651682	1.47002	Down
Ptpdc1	-0.872419	0.00343639	0.293631	2.4639	Down
Arl4c	-0.875436	0.0372901	0.662162	1.42841	Down
Hmgn3	-0.879869	0.0308074	0.630247	1.51135	Down
Eva1a	-0.879971	0.0355817	0.658402	1.44877	Down
Zfp608	-0.881659	0.0180985	0.558237	1.74236	Down
Adamts15	-0.882139	0.0487684	0.716969	1.31186	Down
Tm7sf2	-0.888618	0.0397114	0.677051	1.40108	Down
Krt10	-0.890897	0.0047301	0.330681	2.32513	Down
Magi1	-0.891716	0.0422266	0.69015	1.37441	Down
D730003I15Rik	-0.893054	0.0427464	0.69015	1.3691	Down
Phkg1	-0.904212	0.0163597	0.529681	1.78623	Down
Snx16	-0.907007	0.0126356	0.486097	1.8984	Down
Ppp1r9a	-0.90801	0.0231638	0.593131	1.63519	Down
Zfp961	-0.912737	0.00596399	0.365863	2.22446	Down
Rps6kl1	-0.91755	0.0184587	0.561915	1.7338	Down
Nat8f1	-0.926171	0.0396616	0.677051	1.40163	Down
A430103D13Rik	-0.952771	0.0495461	0.719358	1.30499	Down
Mmp15	-0.954141	0.0195428	0.564951	1.70901	Down
5330438D12Rik	-0.961522	0.0344066	0.652027	1.46336	Down
Hey1	-0.969958	0.0196643	0.565291	1.70632	Down
Abca5	-0.970023	0.0238233	0.5962	1.623	Down
Akap6	-0.982435	0.025774	0.600543	1.58882	Down
A730063M14Rik	-0.98859	0.0361946	0.659253	1.44136	Down
Nuak1	-0.989026	0.00660425	0.392851	2.18018	Down
Frzb	-0.989851	0.0436519	0.692529	1.36	Down
Ovgp1	-0.99464	0.0303072	0.626948	1.51845	Down
Zfp563	-0.995486	0.0296593	0.626653	1.52784	Down
Gm26736	-1.00383	0.0463145	0.703707	1.33428	Down
Nrep	-1.00897	0.0236098	0.595352	1.62691	Down
Rcn2	-1.01552	0.0259357	0.60106	1.5861	Down
Stox2	-1.02074	0.0144536	0.507825	1.84002	Down
Rida	-1.02496	0.0397025	0.677051	1.40118	Down
Hey2	-1.03528	0.0456561	0.699126	1.3405	Down
Cyp51	-1.03797	0.0372009	0.662162	1.42945	Down
Vps45	-1.04102	6.91e-05	0.0411083	4.16052	Down
Smim13	-1.04437	0.0158088	0.524637	1.8011	Down
N4bp2l1	-1.04803	0.0148271	0.514382	1.82894	Down
Lin9	-1.05406	0.0370011	0.662162	1.43178	Down
C2cd2l	-1.06134	0.0241901	0.599559	1.61636	Down
Camk2n1	-1.06726	0.0161129	0.524637	1.79283	Down
Gm15663	-1.06904	0.0329415	0.642359	1.48226	Down
Adarb1	-1.0741	0.0368194	0.662162	1.43392	Down
4933404O12Rik	-1.07673	0.0420482	0.69015	1.37625	Down
Doc2g	-1.08857	0.0477923	0.711059	1.32064	Down
Gm11585	-1.09013	0.0394804	0.677051	1.40362	Down
Slc20a1	-1.09019	0.0130916	0.495047	1.88301	Down
2020-09-04	-1.09804	0.000172085	0.0719316	3.76426	Down
Sparcl1	-1.10022	0.0167996	0.535187	1.7747	Down
Cdkl1	-1.10125	0.0229982	0.592818	1.63831	Down
F3	-1.1051	0.0186104	0.561915	1.73024	Down
Fgl1	-1.10546	0.0212427	0.576382	1.67279	Down
Eps8l1	-1.10633	0.0180317	0.557756	1.74396	Down
Stmn2	-1.10736	0.0117015	0.474599	1.93176	Down
Efcc1	-1.10797	0.013345	0.495598	1.87468	Down
Hspa4l	-1.11666	0.00857249	0.431495	2.06689	Down
Hdac9	-1.12172	0.043555	0.692313	1.36096	Down
Cnrip1	-1.12982	0.0204369	0.572335	1.68958	Down
Prkce	-1.13281	0.0323875	0.640168	1.48962	Down
Akap17b	-1.15003	0.0344469	0.652027	1.46285	Down
Plcb1	-1.15079	0.0134708	0.495598	1.87061	Down
Cfap36	-1.1533	0.0427488	0.69015	1.36908	Down
Purg	-1.15744	0.00267761	0.264475	2.57225	Down
Dact3	-1.15854	0.0484308	0.71414	1.31488	Down
Katnal1	-1.16045	0.0283131	0.617103	1.54801	Down
Ftx	-1.16103	0.00860229	0.431495	2.06539	Down
4930466K18Rik	-1.16506	0.0107346	0.458621	1.96922	Down
Eya4	-1.16925	0.0325057	0.640425	1.48804	Down
BC064078	-1.16939	0.0445416	0.693691	1.35123	Down
Klhl33	-1.17	0.0102776	0.452738	1.98811	Down
Hsp90aa1	-1.17823	0.0204027	0.572335	1.69031	Down
Neb	-1.17967	0.0101416	0.452738	1.99389	Down
8430429K09Rik	-1.18036	0.0318152	0.637807	1.49737	Down
Cpxm2	-1.18235	0.042928	0.69015	1.36726	Down
Nhs	-1.18745	0.016031	0.524637	1.79504	Down
Gm43668	-1.18811	0.00992624	0.452738	2.00322	Down
Hsph1	-1.18914	0.033838	0.651682	1.4706	Down
Vstm4	-1.19307	0.00241403	0.257665	2.61726	Down
Itih2	-1.19785	0.0207925	0.575272	1.68209	Down
Rgs17	-1.20293	0.00706413	0.4085	2.15094	Down
Kif21a	-1.20369	0.0208662	0.576114	1.68056	Down
Slc25a29	-1.20633	0.0157769	0.524637	1.80198	Down
Upp2	-1.20678	0.0126079	0.486097	1.89936	Down
Slirp	-1.21044	0.00476399	0.330681	2.32203	Down
Tspan7	-1.21202	0.0143427	0.507606	1.84337	Down
Gm20604	-1.2132	0.00149454	0.207592	2.82549	Down
Vtn	-1.21804	0.0102336	0.452738	1.98997	Down
Il17d	-1.22016	0.0499765	0.719358	1.30123	Down
Cyp7b1	-1.22586	0.0141935	0.506965	1.84791	Down
Il4	-1.23988	0.0258706	0.600773	1.58719	Down
Stxbp6	-1.25404	0.0423489	0.69015	1.37316	Down
Cnnm2	-1.26342	0.0329968	0.642359	1.48153	Down
Myo5a	-1.26342	0.0104547	0.45292	1.98069	Down
Gm45884	-1.26493	0.0427087	0.69015	1.36948	Down
Pzp	-1.2673	0.037382	0.662162	1.42734	Down
Sytl2	-1.2699	0.0433066	0.691921	1.36345	Down
Nipsnap1	-1.27682	0.0499045	0.719358	1.30186	Down
Gm43597	-1.28539	0.0144688	0.507825	1.83957	Down
Cks2	-1.28597	0.0315256	0.635582	1.50134	Down
Hpx	-1.29019	0.0170199	0.537425	1.76904	Down
AC154200.1	-1.29619	0.0258197	0.600543	1.58805	Down
Ret	-1.29911	0.00387674	0.310189	2.41153	Down
Gpr34	-1.30118	0.000525662	0.1268	3.27929	Down
Ehd3	-1.30123	0.0451676	0.695779	1.34517	Down
B3galnt1	-1.30654	0.036299	0.659253	1.44011	Down
Itih1	-1.30779	0.0365005	0.660254	1.4377	Down
Prune2	-1.31139	0.00578774	0.360168	2.23749	Down
Gm45495	-1.31474	0.0357369	0.658402	1.44688	Down
Kcnd3	-1.31844	0.0135272	0.495598	1.86879	Down
Pigr	-1.31876	0.0174787	0.548285	1.75749	Down
Serpina1a	-1.32131	0.0318368	0.637807	1.49707	Down
AA465934	-1.32553	0.0290956	0.622904	1.53617	Down
Gm1673	-1.32633	0.0452548	0.696428	1.34434	Down
Kalrn	-1.33397	0.029864	0.626934	1.52485	Down
B3galt2	-1.33811	0.0396798	0.677051	1.40143	Down
Efr3b	-1.34186	0.0310171	0.632029	1.5084	Down
Gm43848	-1.34375	0.0312734	0.634329	1.50482	Down
Phf21b	-1.3471	0.0298753	0.626934	1.52469	Down
Cadm1	-1.34996	0.0290869	0.622904	1.5363	Down
Itih3	-1.36275	0.00375472	0.305634	2.42542	Down
Sqle	-1.36468	0.0231588	0.593131	1.63528	Down
Lepr	-1.36482	0.0275314	0.611781	1.56017	Down
Polq	-1.36991	0.0224174	0.585617	1.64941	Down
Slc9a5	-1.37224	0.0423235	0.69015	1.37342	Down
Vash1	-1.37255	0.00988329	0.452738	2.0051	Down
Vps37d	-1.37522	0.04326	0.691891	1.36391	Down
F13b	-1.38016	0.0439437	0.693691	1.3571	Down
Prkag3	-1.38317	0.0086788	0.431495	2.06154	Down
mt-Tr	-1.38631	0.0291891	0.622904	1.53478	Down
Masp2	-1.38802	0.0369497	0.662162	1.43239	Down
Gm15385	-1.39024	0.0247134	0.600543	1.60707	Down
Stard6	-1.39477	0.0123375	0.484292	1.90877	Down
Gm28438	-1.40384	0.0204061	0.572335	1.69024	Down
Agxt	-1.40882	0.0437418	0.693147	1.3591	Down
Lrp3	-1.41205	0.0436581	0.692529	1.35994	Down
E330009J07Rik	-1.41949	0.0212712	0.576382	1.67221	Down
Etv1	-1.42895	0.00463279	0.330187	2.33416	Down
Dock10	-1.42962	0.0220706	0.584699	1.65619	Down
Gcat	-1.44907	0.00236881	0.256195	2.62547	Down
Cenpv	-1.45527	0.00441465	0.326684	2.3551	Down
Ugt2b1	-1.45768	0.0478515	0.711059	1.3201	Down
Cntnap1	-1.46073	0.0499369	0.719358	1.30158	Down
Plg	-1.46224	0.0270601	0.60566	1.56767	Down
Kank4	-1.46226	0.00868526	0.431495	2.06122	Down
Fbxl12os	-1.47703	0.0266045	0.60265	1.57504	Down
Fgf14	-1.47869	0.00937692	0.440801	2.02794	Down
Serpind1	-1.48037	0.0116198	0.472928	1.9348	Down
Saa1	-1.48105	0.0267457	0.60265	1.57275	Down
Rapgef4	-1.48415	0.00483214	0.330681	2.31586	Down
Hbegf	-1.48504	6.32e-05	0.0411083	4.19928	Down
Slc1a4	-1.49308	0.0442356	0.693691	1.35423	Down
Srd5a1	-1.50909	0.0499394	0.719358	1.30156	Down
Gm16701	-1.50937	0.0361788	0.659253	1.44155	Down
mt-Tm	-1.50944	0.0267697	0.60265	1.57236	Down
Kcnb1	-1.50946	0.0110842	0.464858	1.9553	Down
BC022960	-1.51059	0.00825987	0.430125	2.08303	Down
Nr2f1	-1.51561	0.00119842	0.189643	2.92139	Down
Afm	-1.51739	0.0441765	0.693691	1.35481	Down
Shisa4	-1.51883	0.023362	0.594429	1.63149	Down
Ces1c	-1.52224	0.0201144	0.569483	1.69649	Down
Slc35g2	-1.52953	0.00356617	0.299752	2.4478	Down
Cbs	-1.53557	0.00882653	0.433369	2.05421	Down
AI182371	-1.53614	0.0345701	0.652027	1.4613	Down
Plppr2	-1.53876	0.0176788	0.550142	1.75255	Down
Cyfip2	-1.5488	0.0496201	0.719358	1.30434	Down
Hexim2	-1.56037	6.86e-05	0.0411083	4.16368	Down
Hc	-1.56525	0.0191183	0.564186	1.71855	Down
4933431E20Rik	-1.56564	0.0278945	0.614099	1.55448	Down
Dzip3	-1.57378	0.00478693	0.330681	2.31994	Down
Pbld2	-1.58402	0.0130302	0.494673	1.88505	Down
Saa4	-1.58408	0.0391192	0.676155	1.40761	Down
Gm2004	-1.58468	0.0234513	0.594745	1.62983	Down
Efhd1	-1.58485	0.00416654	0.317714	2.38022	Down
Eml6	-1.58948	0.0464727	0.70441	1.3328	Down
Gm44509	-1.5974	0.0111892	0.465195	1.9512	Down
Fkbp1b	-1.60195	0.0254572	0.600543	1.59419	Down
Ppp1r16b	-1.61934	0.00305267	0.280722	2.51532	Down
Halr1	-1.62708	0.03519	0.656658	1.45358	Down
Sox5	-1.64254	0.0264303	0.602424	1.5779	Down
Fam71e1	-1.65867	0.0260854	0.60116	1.5836	Down
mt-Ti	-1.66197	0.024605	0.600543	1.60898	Down
9330102E08Rik	-1.66282	0.0416079	0.687223	1.38082	Down
Mark1	-1.66314	0.0396172	0.677051	1.40212	Down
Pak6	-1.67033	0.0301737	0.626948	1.52037	Down
Sybu	-1.6772	0.0276529	0.612815	1.55826	Down
Rac3	-1.67827	0.0188949	0.561915	1.72366	Down
Reln	-1.67944	0.0362531	0.659253	1.44066	Down
Siglech	-1.69334	0.0119322	0.479334	1.92328	Down
Peli3	-1.70066	0.0397591	0.677051	1.40056	Down
Cyp4f15	-1.70689	0.0368304	0.662162	1.43379	Down
Cdc25c	-1.71381	0.0356392	0.658402	1.44807	Down
Tnik	-1.71497	0.0167113	0.535108	1.77699	Down
Aqp11	-1.72199	0.01892	0.561915	1.72308	Down
Gpld1	-1.74146	0.0284491	0.617103	1.54593	Down
Cabp1	-1.74514	0.0222387	0.585219	1.65289	Down
Apoa1	-1.76375	0.00450938	0.327427	2.34588	Down
Mug1	-1.76662	0.00289054	0.275957	2.53902	Down
Sema4g	-1.76812	0.0237819	0.596128	1.62375	Down
Dnm3	-1.77262	0.0229302	0.592818	1.63959	Down
Zscan18	-1.78976	0.0188894	0.561915	1.72378	Down
Megf10	-1.79128	0.0389633	0.676155	1.40934	Down
Idi1	-1.79845	0.0276571	0.612815	1.55819	Down
Gm47694	-1.80397	0.0423485	0.69015	1.37316	Down
Rwdd2a	-1.80499	0.00596826	0.365863	2.22415	Down
Gabra3	-1.80981	0.0296381	0.626653	1.52815	Down
Serpina3k	-1.81511	0.00117724	0.189643	2.92914	Down
Srrm4	-1.84348	0.0273473	0.609442	1.56309	Down
Adam22	-1.84577	0.00854534	0.431495	2.06827	Down
Sgtb	-1.86156	0.0445635	0.693691	1.35102	Down
Mirg	-1.87898	0.0409049	0.683526	1.38823	Down
Serpina1c	-1.89931	0.00171797	0.226221	2.76498	Down
Nlrp6	-1.91139	0.0377517	0.665756	1.42306	Down
Fcrls	-1.91222	0.000656054	0.142909	3.18306	Down
Angptl8	-1.91314	0.0194699	0.564186	1.71064	Down
Lonrf3	-1.91562	0.0400113	0.677051	1.39782	Down
Mup20	-1.92819	0.000391055	0.107745	3.40776	Down
9330162G02Rik	-1.93329	0.026006	0.60106	1.58493	Down
Cx3cr1	-1.9347	0.0135382	0.495598	1.86844	Down
Lrrc3	-1.936	0.0188014	0.561915	1.72581	Down
Npas2	-1.93637	0.00868179	0.431495	2.06139	Down
Gm44678	-1.94249	0.0300087	0.626948	1.52275	Down
Cux2	-1.95168	0.0069187	0.40532	2.15998	Down
Penk	-1.95416	0.00735511	0.410665	2.13341	Down
Islr2	-1.98826	0.0372869	0.662162	1.42844	Down
Tubg2	-2.01404	0.0175447	0.548285	1.75585	Down
Hsd17b6	-2.0151	0.0149711	0.514382	1.82475	Down
Mapt	-2.01623	0.0019881	0.237769	2.70156	Down
Ces3a	-2.01918	0.0103996	0.45292	1.98298	Down
Plcd4	-2.02038	0.0375921	0.663698	1.4249	Down
Trpm2	-2.02407	0.0285263	0.61791	1.54475	Down
Vipr2	-2.03134	0.0261814	0.60116	1.58201	Down
Igfals	-2.03202	0.0446017	0.693691	1.35065	Down
Vash2	-2.03962	0.0415562	0.687223	1.38136	Down
Mug-ps1	-2.04154	0.0321086	0.639938	1.49338	Down
Mug2	-2.04698	0.0317673	0.637807	1.49802	Down
Adcy1	-2.05671	0.0192402	0.564186	1.71579	Down
C8a	-2.07488	0.00621655	0.375567	2.20645	Down
Gm44013	-2.07928	0.0440838	0.693691	1.35572	Down
2810459M11Rik	-2.09001	0.0113751	0.467848	1.94404	Down
Rnf180	-2.09936	0.00279053	0.271226	2.55431	Down
Gm14044	-2.10372	0.0473555	0.708356	1.32463	Down
Fhad1	-2.11352	0.0198928	0.565885	1.7013	Down
Prkcg	-2.11503	0.021279	0.576382	1.67205	Down
Gm11517	-2.12822	0.0110948	0.464858	1.95488	Down
Gm44751	-2.13017	0.026345	0.602424	1.5793	Down
Slc35f1	-2.13045	0.0101441	0.452738	1.99379	Down
Gm47040	-2.13453	0.0321899	1	1.49228	Down
Ppfia4	-2.14512	0.00713689	0.4085	2.14649	Down
Slc24a3	-2.14943	0.0146449	0.51244	1.83431	Down
Sidt1	-2.15936	0.0373661	0.662162	1.42752	Down
P4ha3	-2.16126	0.0167546	0.535187	1.77587	Down
Zfp811	-2.19221	0.0059058	0.365356	2.22872	Down
A830082N09Rik	-2.19977	0.0111511	0.464858	1.95268	Down
B230216N24Rik	-2.20966	0.0407713	0.683526	1.38965	Down
Elovl2	-2.2192	0.00183267	0.228582	2.73691	Down
Glt1d1	-2.22136	0.0434787	0.692313	1.36172	Down
Scube1	-2.23785	0.015033	0.514382	1.82295	Down
Nog	-2.2419	0.0423789	0.69015	1.37285	Down
Foxd3	-2.27462	0.0166966	0.535108	1.77737	Down
Gm2115	-2.27495	0.00928597	0.440353	2.03217	Down
Cyp2d9	-2.28069	0.000686991	0.144792	3.16305	Down
Wnt6	-2.29918	0.0345113	0.652027	1.46204	Down
Nppb	-2.30961	0.00460775	0.329923	2.33651	Down
D830030K20Rik	-2.31752	0.0382028	0.668376	1.4179	Down
Slc1a1	-2.32476	0.00486475	0.331446	2.31294	Down
Gm4076	-2.33474	0.0465497	0.70441	1.33208	Down
Slc22a30	-2.34216	0.0250465	0.600543	1.60125	Down
C8b	-2.35309	0.0040118	0.313366	2.39666	Down
Phpt1	-2.36272	0.0201039	0.569483	1.69672	Down
A430018G15Rik	-2.3676	0.0449153	0.693966	1.34761	Down
Zfp457	-2.36833	0.0255587	0.600543	1.59246	Down
Hrk	-2.37111	0.0481257	0.712413	1.31762	Down
Unc5c	-2.38825	0.00931663	0.440353	2.03074	Down
Dio1	-2.39222	0.0125718	0.486097	1.9006	Down
Ccdc184	-2.41262	0.0142726	0.507449	1.8455	Down
Lrrc73	-2.43696	0.0233466	0.594429	1.63178	Down
Syt3	-2.46074	0.00842385	0.431495	2.07449	Down
Arntl	-2.50935	3.76e-06	0.00969409	5.42481	Down
Trim66	-2.50996	0.016107	0.524637	1.79299	Down
Hsd3b2	-2.5117	0.0144443	0.507825	1.8403	Down
Crybb1	-2.51544	0.0196117	0.565254	1.70748	Down
Sox10	-2.51686	0.0299767	0.626948	1.52322	Down
AW822252	-2.53228	0.0497006	1	1.30364	Down
Cdh4	-2.563	0.00772338	0.422439	2.11219	Down
Rnft2	-2.5756	0.0224509	0.585617	1.64877	Down
Htr7	-2.57953	0.0448527	0.693691	1.34821	Down
Mup21	-2.60005	0.000329235	0.101839	3.48249	Down
Mccc1os	-2.60644	0.0122666	0.484292	1.91128	Down
Stk32a	-2.61466	0.0149495	0.514382	1.82537	Down
Lin7a	-2.62197	0.00994042	0.452738	2.0026	Down
Zswim5	-2.62592	0.00997701	0.452738	2.001	Down
Cyp2c70	-2.63161	0.00405244	0.314293	2.39228	Down
Rimkla	-2.66727	0.0423805	0.69015	1.37283	Down
Hcn1	-2.67194	0.0471144	0.706599	1.32685	Down
mt-Nd3	-2.71556	0.00101648	0.178132	2.9929	Down
Gm26694	-2.71602	0.0461571	0.703316	1.33576	Down
Carmil2	-2.7378	0.015541	0.52059	1.80852	Down
Asxl3	-2.75042	0.003172	0.288577	2.49867	Down
Faxc	-2.79538	0.00378478	0.306468	2.42196	Down
9130604C24Rik	-2.80446	0.0114378	0.467848	1.94166	Down
Id4	-2.80452	0.00180698	0.227209	2.74305	Down
Mup3	-2.80625	7.61e-06	0.0146441	5.11862	Down
Zkscan2	-2.82166	0.0134616	0.495598	1.8709	Down
Gm49064	-2.82442	0.00154685	0.209856	2.81055	Down
9330159F19Rik	-2.83658	0.0039935	0.313366	2.39865	Down
4930432K21Rik	-2.89313	0.00264559	0.264475	2.57748	Down
Gpr137c	-2.92206	0.00120167	0.189643	2.92021	Down
Tnfsf18	-2.92624	0.0371669	0.662162	1.42984	Down
Mup13	-2.92731	0.00984685	0.452738	2.0067	Down
Dlk2	-2.93704	0.027036	0.60566	1.56806	Down
Mup1	-2.94603	0.00134734	0.198457	2.87052	Down
Klra3	-2.97819	0.0433037	1	1.36347	Down
Sox8	-2.99637	0.0131863	0.495598	1.87988	Down
Gm16045	-2.99658	0.00511741	0.342623	2.29095	Down
Slc22a7	-3.02983	0.0193003	0.564186	1.71443	Down
Slc30a10	-3.03315	0.0294242	0.624245	1.5313	Down
E130114P18Rik	-3.06452	0.035966	0.659253	1.44411	Down
Gng7	-3.06531	0.00998966	0.452738	2.00045	Down
2210010C04Rik	-3.14492	0.0427949	0.69015	1.36861	Down
Hs3st5	-3.15212	0.00524289	0.3471	2.28043	Down
Selenbp2	-3.15449	0.000216197	0.0815536	3.66515	Down
mt-Tt	-3.20292	0.0183325	1	1.73678	Down
Klhl34	-3.20721	0.00337467	0.293493	2.47177	Down
Gm26877	-3.22407	0.025931	1	1.58618	Down
Flt3	-3.2361	0.0256885	0.600543	1.59026	Down
Cpb1	-3.26903	0.0283867	0.617103	1.54689	Down
Prdm8	-3.27063	0.0302586	1	1.51915	Down
Grik4	-3.28696	0.041635	0.687223	1.38054	Down
Ttc34	-3.29041	0.0346193	1	1.46068	Down
Gm37459	-3.29054	0.00136884	0.199721	2.86365	Down
Cfap54	-3.32982	0.00209548	0.243674	2.67872	Down
Serpina9	-3.33495	0.0491282	1	1.30867	Down
Igfbp2	-3.35721	6.35e-07	0.00327596	6.19723	Down
Mup14	-3.36828	0.00406431	0.314293	2.39101	Down
Mup15	-3.39599	0.0441865	0.693691	1.35471	Down
Pnlip	-3.43794	0.00576439	0.360168	2.23925	Down
Zmiz1os1	-3.43903	0.0219233	1	1.65909	Down
Ces3b	-3.5022	0.00211642	0.244273	2.6744	Down
Tmprss5	-3.51947	0.0348619	0.654337	1.45765	Down
1700001O22Rik	-3.53662	0.00690018	0.40532	2.16114	Down
Arg2	-3.58506	0.0364822	0.660254	1.43792	Down
Serpina1e	-3.60521	1.49e-05	0.0209611	4.82681	Down
Prr36	-3.61235	0.0031983	0.289269	2.49508	Down
Gm19439	-3.61335	0.0253363	0.600543	1.59626	Down
S100b	-3.65824	0.000384695	0.107745	3.41488	Down
Moxd1	-3.66088	0.00535176	0.347775	2.2715	Down
Obp2a	-3.66611	0.027793	0.614067	1.55606	Down
Ccdc13	-3.67269	0.0439149	0.693691	1.35739	Down
Gm37419	-3.67284	0.0395779	1	1.40255	Down
E430024P14Rik	-3.67569	0.0248506	1	1.60466	Down
Col11a1	-3.73094	0.0173644	0.546961	1.76034	Down
1810013D15Rik	-3.73631	0.0495708	1	1.30477	Down
Gm44753	-3.75321	0.0292685	1	1.5336	Down
Gm5124	-3.75354	0.0413248	0.687223	1.38379	Down
Gm19938	-3.76942	0.0291803	1	1.53491	Down
Try4	-3.8042	0.00728993	0.4085	2.13728	Down
Hsd3b5	-3.83222	0.0160021	0.524637	1.79582	Down
Slc25a5-ps	-3.84954	0.043783	1	1.35869	Down
Unc13c	-3.85059	0.00961416	0.447869	2.01709	Down
Gm15411	-3.85149	0.00193308	0.23541	2.71375	Down
Atp13a4	-3.85566	0.031108	0.633049	1.50713	Down
5031425F14Rik	-3.86551	0.00563269	0.358499	2.24928	Down
Mup17	-3.87557	6.65e-05	0.0411083	4.17718	Down
4930477G07Rik	-3.90024	0.0424525	1	1.3721	Down
A930017M01Rik	-3.96075	0.0103491	0.452738	1.9851	Down
Cacna2d2	-3.99007	0.00865071	0.431495	2.06295	Down
Serpina4-ps1	-3.99819	0.0240924	0.598094	1.61812	Down
Gm44550	-4.03394	0.00134081	1	2.87263	Down
2210011C24Rik	-4.03567	0.000785107	0.151781	3.10507	Down
Amy2a3	-4.05541	0.0163384	0.529681	1.78679	Down
Igdcc3	-4.06364	0.00713184	1	2.1468	Down
Dmbt1	-4.06923	0.0267936	1	1.57197	Down
Mup7	-4.12219	0.0063641	0.381501	2.19626	Down
BC147527	-4.13306	0.020858	1	1.68073	Down
Mup11	-4.14037	3.22e-05	0.0303476	4.49214	Down
Dok6	-4.14126	0.0426823	0.69015	1.36975	Down
Wdr17	-4.19001	0.0158757	0.524637	1.79927	Down
Nptx1	-4.22799	0.0222683	0.585219	1.65231	Down
Oxt	-4.30172	0.00740319	1	2.13058	Down
Rgs9	-4.32603	0.0160916	0.524637	1.7934	Down
Npb	-4.33675	0.00102688	1	2.98848	Down
Cela3b	-4.35644	0.00338547	0.293493	2.47038	Down
Ctrb1	-4.36687	0.00417018	0.317714	2.37984	Down
Clps	-4.44344	0.0209036	0.576114	1.67978	Down
Frmd3	-4.47731	0.00606539	0.36932	2.21714	Down
Gm42981	-4.48543	0.0129916	1	1.88634	Down
Slit1	-4.50917	0.0301504	0.626948	1.52071	Down
Fgf22	-4.55006	0.045054	1	1.34627	Down
Gpr83	-4.56742	0.0129597	0.493681	1.88741	Down
Slitrk5	-4.66482	0.000851742	0.154977	3.06969	Down
Mup9	-4.66491	0.00151757	1	2.81885	Down
Cldn19	-4.69276	0.0015295	0.209339	2.81545	Down
Rgs20	-4.7239	0.0072036	0.4085	2.14245	Down
Rgs8	-4.72408	0.00859779	0.431495	2.06561	Down
Cdh7	-4.74487	0.0344906	1	1.4623	Down
9330121K16Rik	-5.09521	0.0111471	0.464858	1.95284	Down
Mup-ps19	-5.2097	4.6e-05	0.037461	4.33724	Down
Car12	-5.33084	0.00663122	0.392944	2.17841	Down
Cela2a	-5.40395	0.00150332	0.207592	2.82295	Down
Stxbp5l	-5.4371	0.0101652	0.452738	1.99288	Down
Zfp831	-5.5049	0.00579865	0.360168	2.23667	Down
Amy2a1	-5.57597	0.0297384	0.626934	1.52668	Down
Cel	-5.64439	0.000838814	0.154977	3.07633	Down
Tmem132c	-5.66164	0.00101462	0.178132	2.9937	Down
Mup12	-5.6768	3.85e-08	0.000595796	7.41454	Down
Ccdc177	-5.7247	0.00752234	0.415502	2.12365	Down
Neurod2	-5.81689	0.0217616	0.584315	1.66231	Down
Mup19	-6.01883	8.52e-06	0.0146441	5.06956	Down
Mup18	-7.5188	0.00224823	0.254173	2.64816	Down
