# Supplementary material for: Identification of Crucial Genes and Key Functions in Type 2 Diabetic Hearts by Bioinformatic Analysis
Source: Front Endocrinol (Lausanne). 2022 Feb 15;13:801260. doi: 10.3389/fendo.2022.801260 (PMC8885996; doi:10.3389/fendo.2022.801260)
Supplement: Supplementary file 5 [file Table_3.xlsx]

## Sheet: human DEGs
Name	logFC	AveExpr	t	P.Value	adj.P.Val	logP	Direction
RNF217	1.85038	2.95312	2.22041	0.0499114	0.722187	1.3018	Up
SYT5	1.88241	0.793194	2.22143	0.0498249	0.721558	1.30255	Up
MLIP-AS1	1.64464	1.36471	2.22326	0.0496686	0.72011	1.30392	Up
FUBP3	2.65134	4.35414	2.22342	0.0496554	0.72011	1.30403	Up
HPS1	1.81313	3.77368	2.22485	0.0495337	0.718969	1.3051	Up
KLHL6	2.14635	1.64576	2.22724	0.0493311	0.718474	1.30688	Up
KNL1	1.80883	0.912367	2.22777	0.049287	0.718474	1.30727	Up
SLC9A7P1	1.18702	0.588272	2.22864	0.0492131	0.718474	1.30792	Up
NUDT4	2.68355	6.51965	2.23026	0.0490769	0.718042	1.30912	Up
SNORD67	0.924453	0.478544	2.23049	0.0490576	0.718042	1.30929	Up
CST7	1.70565	0.89473	2.2319	0.0489392	0.718042	1.31034	Up
RNF214	1.87645	3.2187	2.23209	0.0489237	0.718042	1.31048	Up
NPPB	2.78976	1.49978	2.23216	0.0489171	0.718042	1.31054	Up
ZNF836	1.87813	1.3232	2.23226	0.0489091	0.718042	1.31061	Up
PLEKHA2	2.6259	5.28603	2.23295	0.048851	0.718042	1.31113	Up
EDN1	1.96956	1.19282	2.23297	0.0488496	0.718042	1.31114	Up
N4BP2L2	1.69585	5.06866	2.23457	0.0487156	0.718042	1.31233	Up
HASPIN	1.49734	0.750716	2.23488	0.04869	0.718042	1.31256	Up
MT-TS2	2.54286	2.15782	2.23503	0.0486772	0.718042	1.31267	Up
MDM1	2.32366	2.57706	2.23637	0.0485658	0.718042	1.31367	Up
CTDSP2	2.43196	5.77907	2.23884	0.0483609	0.718042	1.31551	Up
ERBIN	2.16636	4.54192	2.23922	0.0483294	0.718042	1.31579	Up
MRTFA-AS1	1.94508	1.20639	2.23927	0.0483252	0.718042	1.31583	Up
ACTN4	1.78516	1.83939	2.23948	0.048308	0.718042	1.31598	Up
VSTM2L	1.74501	2.1584	2.24026	0.0482433	0.718042	1.31656	Up
KLHL2	2.5061	1.69135	2.24049	0.0482245	0.718042	1.31673	Up
ARHGDIB	1.27061	4.06695	2.24065	0.0482108	0.718042	1.31686	Up
SENCR	2.03044	1.24217	2.24121	0.0481643	0.718042	1.31727	Up
MPP3	1.90685	5.06339	2.24145	0.0481449	0.718042	1.31745	Up
SLC4A1	2.19416	0.981041	2.24279	0.0480342	0.718042	1.31845	Up
GOLGA7B	0.826546	0.494273	2.2436	0.0479676	0.718042	1.31905	Up
ATP10D	2.42908	3.37771	2.24408	0.0479286	0.718042	1.31941	Up
ATAD5	1.47506	1.69042	2.24686	0.0477003	0.718042	1.32148	Up
SNORA12	3.3089	1.39184	2.2469	0.0476969	0.718042	1.32151	Up
ZBTB16	2.26155	6.23795	2.24701	0.0476883	0.718042	1.32159	Up
RNA5SP242	2.81101	1.17125	2.24819	0.0475918	0.718042	1.32247	Up
SETD1B	2.29052	4.7506	2.24836	0.0475783	0.718042	1.32259	Up
IRAK1	2.56583	3.58773	2.25011	0.0474357	0.718042	1.3239	Up
RPS2P5	1.96407	2.47783	2.25174	0.047303	0.718042	1.32511	Up
EVC	1.833	1.58937	2.25407	0.0471139	0.718042	1.32685	Up
TAF3	2.80336	4.5414	2.25436	0.047091	0.718042	1.32706	Up
APAF1	1.69096	1.69834	2.25475	0.0470592	0.718042	1.32736	Up
PFKFB3	2.55233	4.20707	2.25568	0.046984	0.718042	1.32805	Up
SUSD6	1.97406	3.6364	2.25576	0.0469781	0.718042	1.3281	Up
STAG2	2.33464	3.88267	2.25624	0.0469389	0.718042	1.32847	Up
ATP9A	2.51678	3.92412	2.2565	0.0469182	0.718042	1.32866	Up
TAF1	2.32701	3.58603	2.25673	0.0468998	0.718042	1.32883	Up
CCAR1	2.64764	4.33837	2.25745	0.0468416	0.718042	1.32937	Up
CSK	2.47566	4.44549	2.25764	0.0468265	0.718042	1.32951	Up
RBPJ	1.74238	3.94029	2.25817	0.0467839	0.718042	1.3299	Up
ZNF81	1.53003	1.06729	2.26059	0.0465902	0.718042	1.33171	Up
CLTB	2.255	5.24506	2.2615	0.0465174	0.718042	1.33238	Up
CNN2	1.96846	4.69885	2.26412	0.0463091	0.717483	1.33433	Up
HMOX1	1.48621	1.7528	2.26606	0.0461548	0.716639	1.33578	Up
FAM27C	0.651037	0.345544	2.26687	0.0460908	0.716639	1.33639	Up
TBC1D20	1.49205	4.36094	2.26864	0.0459509	0.715196	1.33771	Up
USP38	2.49164	3.92607	2.2687	0.0459461	0.715196	1.33775	Up
HTR5BP	1.11769	0.512243	2.26872	0.0459446	0.715196	1.33777	Up
ZNF12	1.83882	3.39215	2.26892	0.045929	0.715196	1.33791	Up
ZNF70	3.2687	3.15636	2.2761	0.0453663	0.712285	1.34327	Up
DST	2.28986	7.25278	2.27699	0.045297	0.711946	1.34393	Up
MT-TG	2.82334	1.65868	2.27771	0.045241	0.711946	1.34447	Up
MIR3609	3.38333	1.41172	2.27843	0.0451846	0.711946	1.34501	Up
H2AC12	1.71934	0.726647	2.2792	0.0451252	0.711946	1.34558	Up
XIAP-AS1	1.24212	0.543419	2.28031	0.0450393	0.711946	1.34641	Up
PALM2AKAP2	2.43817	6.78281	2.28062	0.0450154	0.711946	1.34664	Up
SNORA65	1.68292	0.827168	2.28132	0.0449609	0.711946	1.34716	Up
HGH1	2.11161	1.90338	2.28136	0.0449582	0.711946	1.34719	Up
RNU6-32P	2.05511	0.881234	2.28255	0.0448659	0.711946	1.34808	Up
EIF4G3	2.37882	5.20444	2.28407	0.0447493	0.711946	1.34921	Up
SLA	2.68857	2.23875	2.28761	0.0444779	0.711521	1.35186	Up
LRRC37A3	2.85545	1.56407	2.28761	0.0444776	0.711521	1.35186	Up
GRK6P1	1.35103	0.585713	2.28776	0.0444662	0.711521	1.35197	Up
CNTNAP3P2	0.88574	0.374696	2.29181	0.0441576	0.711521	1.35499	Up
ASRGL1	1.26217	0.799602	2.29225	0.0441245	0.711521	1.35532	Up
ATP11C	2.10324	1.70362	2.29398	0.0439936	0.710881	1.35661	Up
TBX20	3.29398	2.21345	2.29521	0.0439007	0.710096	1.35753	Up
PCNX2	1.44526	1.21135	2.29572	0.0438622	0.709954	1.35791	Up
MT-TP	2.97649	7.2333	2.29605	0.0438373	0.709954	1.35816	Up
MIR3648-1	1.4593	0.608042	2.29664	0.0437929	0.709954	1.3586	Up
CBARP	1.32723	1.28302	2.29797	0.0436926	0.709101	1.35959	Up
FOXP2	1.63887	1.20275	2.2989	0.0436228	0.709069	1.36029	Up
EP300	3.37537	5.68612	2.29974	0.0435596	0.708819	1.36092	Up
AHCYL2	2.12328	3.11767	2.30114	0.0434547	0.708528	1.36196	Up
PTMAP12	1.88405	1.12693	2.30661	0.0430478	0.70534	1.36605	Up
FAM174C	1.60853	1.7416	2.3097	0.04282	0.704374	1.36835	Up
RNF138P1	1.79024	0.78414	2.31041	0.0427673	0.70411	1.36889	Up
IFI44	2.35644	3.1487	2.31205	0.0426471	0.70374	1.37011	Up
RTL6	2.24409	4.67375	2.31348	0.0425418	0.70374	1.37118	Up
THSD7A	2.27861	1.54165	2.31379	0.0425192	0.70374	1.37141	Up
MRNIP	1.81811	1.47314	2.31407	0.0424992	0.70374	1.37162	Up
TLNRD1	2.32979	3.04623	2.31562	0.0423856	0.703561	1.37278	Up
NIPBL	2.38449	4.35656	2.31618	0.0423451	0.703497	1.3732	Up
MYH3	1.64959	1.13326	2.31695	0.0422888	0.703497	1.37377	Up
EGR3	2.75328	2.79687	2.31781	0.0422265	0.703055	1.37441	Up
MCRIP1	0.69297	0.308358	2.31984	0.0420787	0.701806	1.37594	Up
TMEM176B	3.22215	4.50312	2.32532	0.0416839	0.698664	1.38003	Up
LVRN	1.56986	0.813165	2.32568	0.041658	0.698664	1.3803	Up
BOK	2.59395	2.41692	2.32753	0.0415252	0.697823	1.38169	Up
CHIC2	2.20095	2.12397	2.32767	0.0415153	0.697823	1.38179	Up
NEB	2.30121	1.5065	2.32822	0.0414762	0.697823	1.3822	Up
KIF6	1.47097	0.833123	2.3288	0.0414349	0.697823	1.38263	Up
TMSB4X	1.92534	6.63139	2.33061	0.0413057	0.6974	1.38399	Up
NOC2L	2.41328	3.38662	2.33221	0.0411924	0.696405	1.38518	Up
SLC22A17	1.89551	1.74788	2.33238	0.0411798	0.696405	1.38532	Up
ZNF484	3.14217	2.38672	2.33309	0.0411295	0.695955	1.38585	Up
CYYR1-AS1	2.23648	0.974593	2.33334	0.0411116	0.695955	1.38604	Up
RNU6-25P	1.9244	0.801832	2.33367	0.0410889	0.695955	1.38628	Up
FTH1P3	0.938748	0.891846	2.33487	0.0410038	0.695782	1.38718	Up
DACH1	2.95581	2.5624	2.33628	0.040904	0.695513	1.38823	Up
SNORD15B	3.2829	1.398	2.33979	0.0406578	0.69447	1.39086	Up
MED21	3.24258	3.73566	2.34045	0.0406111	0.69447	1.39136	Up
PIEZO1	2.42919	4.66147	2.34344	0.0404026	0.69282	1.39359	Up
ITGA4	2.2611	1.50752	2.34369	0.0403855	0.69282	1.39377	Up
M6PR	1.85069	4.78399	2.34382	0.0403763	0.69282	1.39387	Up
SLC44A2	1.70433	6.02957	2.34395	0.0403672	0.69282	1.39397	Up
SLC39A13	2.53398	3.26781	2.34405	0.0403605	0.69282	1.39404	Up
PPIAP22	0.744418	0.463871	2.34548	0.0402608	0.69282	1.39512	Up
WDR63	1.88241	1.14857	2.34596	0.0402275	0.69282	1.39548	Up
SCARNA21	3.17251	1.32645	2.35082	0.0398922	0.691795	1.39911	Up
TM2D1	2.15485	2.83203	2.3521	0.0398039	0.691795	1.40007	Up
TIMP4	2.55222	2.96145	2.35341	0.039714	0.690891	1.40106	Up
HNRNPM	2.02093	4.89405	2.35375	0.0396911	0.690805	1.40131	Up
FAM43A	2.16959	3.2469	2.35777	0.0394166	0.688882	1.40432	Up
KSR2	0.820361	0.352123	2.35803	0.0393993	0.688882	1.40451	Up
RBM28	2.64191	3.73391	2.35948	0.0393009	0.688589	1.4056	Up
HHIPL1	1.62394	1.66277	2.3614	0.0391708	0.687675	1.40704	Up
SALL2	1.62621	1.55687	2.36191	0.039136	0.687675	1.40742	Up
EIF5B	1.51205	6.57362	2.3623	0.0391102	0.687632	1.40771	Up
TMEM91	3.04626	2.54573	2.36283	0.0390744	0.687555	1.40811	Up
RPL27	2.58533	6.64604	2.36399	0.0389957	0.687308	1.40898	Up
CCDC8	2.48859	4.05222	2.36499	0.0389288	0.687199	1.40973	Up
CCDC74A	1.36098	0.867952	2.36591	0.038867	0.687169	1.41042	Up
WDFY4	2.90182	1.83929	2.36615	0.038851	0.687169	1.4106	Up
NUMB	2.44386	4.50331	2.36883	0.0386715	0.685495	1.41261	Up
MAP2K7	2.61862	4.67353	2.37053	0.0385582	0.685069	1.41388	Up
PTPRC	1.61951	1.12148	2.37104	0.0385249	0.684793	1.41426	Up
KAT6A	2.33396	3.4664	2.37153	0.0384918	0.684793	1.41463	Up
TXNRD1	1.99883	4.94205	2.37596	0.0381987	0.682156	1.41795	Up
TKT	1.88288	2.88542	2.37622	0.0381815	0.682156	1.41815	Up
SH3BP4	2.09125	3.41062	2.37627	0.0381785	0.682156	1.41818	Up
PMM2	2.35035	2.33504	2.37641	0.038169	0.682156	1.41829	Up
APOBR	1.97557	0.986489	2.37717	0.0381189	0.682156	1.41886	Up
H4C3	2.11701	0.909481	2.37819	0.0380522	0.682027	1.41962	Up
FTH1P11	1.40748	0.75504	2.37837	0.03804	0.682027	1.41976	Up
MTRNR2L1	1.93137	1.96314	2.37845	0.0380352	0.682027	1.41981	Up
NUPR1	2.66912	3.107	2.37857	0.038027	0.682027	1.41991	Up
PTGIS	2.7877	4.24308	2.38087	0.0378765	0.682027	1.42163	Up
APBB1IP	1.56578	1.28828	2.38256	0.0377659	0.682027	1.4229	Up
PODXL	1.62108	4.3191	2.38565	0.0375652	0.682027	1.42521	Up
ARHGEF12	3.20106	5.32087	2.38629	0.0375236	0.682027	1.4257	Up
MIDEAS	3.02274	5.3079	2.38681	0.0374903	0.681879	1.42608	Up
SNORD41	3.61741	1.59728	2.38715	0.037468	0.681879	1.42634	Up
DTX1	1.09549	1.00183	2.38809	0.0374072	0.681879	1.42705	Up
H2BC18	1.99658	1.11069	2.3894	0.0373225	0.681879	1.42803	Up
FGGY	1.18903	2.14558	2.38956	0.0373127	0.681879	1.42814	Up
DEDD2	3.44468	3.48291	2.3914	0.0371937	0.681879	1.42953	Up
NCR3LG1	2.84995	1.48754	2.39322	0.0370774	0.680822	1.43089	Up
SPART	2.79266	4.18399	2.39684	0.0368464	0.679641	1.43361	Up
HIPK3	1.83025	5.06976	2.39717	0.0368251	0.679641	1.43386	Up
SMG6	2.62795	3.89093	2.39961	0.0366704	0.679641	1.43568	Up
GOLGB1	3.42088	4.90956	2.39985	0.0366549	0.679641	1.43587	Up
RAB3C	0.801211	0.365466	2.40008	0.0366405	0.679641	1.43604	Up
BCAT1	1.48522	1.25274	2.4013	0.0365631	0.679641	1.43696	Up
ITGB5	2.62479	5.80286	2.40173	0.0365363	0.679641	1.43728	Up
PNPLA2	1.91043	5.68942	2.40214	0.0365103	0.679641	1.43758	Up
CLDN18	1.02823	0.47222	2.40273	0.0364734	0.679641	1.43802	Up
SNORA71B	1.68788	0.7803	2.40402	0.0363919	0.679641	1.43899	Up
ANKRD50	2.23027	3.03246	2.40466	0.0363519	0.679641	1.43947	Up
ERICH1	2.03102	3.49984	2.4047	0.0363493	0.679641	1.4395	Up
ESR1	2.53332	1.89618	2.40505	0.036327	0.679641	1.43977	Up
LYVE1	3.10756	2.04844	2.40663	0.0362281	0.679641	1.44095	Up
RNU6-4P	1.50867	0.628614	2.40757	0.0361691	0.679641	1.44166	Up
PCDHGA10	2.02022	1.55402	2.40818	0.0361314	0.679641	1.44212	Up
YPEL2	2.11118	4.13216	2.40829	0.0361246	0.679641	1.4422	Up
CACUL1	2.32696	5.19641	2.40926	0.0360639	0.679641	1.44293	Up
PRKDC	2.09079	4.78692	2.41022	0.0360039	0.679641	1.44365	Up
RRM2	0.841528	0.522457	2.41312	0.0358243	0.679641	1.44582	Up
SNORD12C	0.65288	0.281772	2.41371	0.0357878	0.679641	1.44627	Up
SIPA1L1	2.27804	2.29519	2.41424	0.0357545	0.679641	1.44667	Up
XYLB	2.10325	1.16592	2.41466	0.0357286	0.679641	1.44698	Up
MGA	2.61134	4.11679	2.41699	0.0355852	0.679641	1.44873	Up
RAD51D	2.16119	2.5654	2.42246	0.0352501	0.679454	1.45284	Up
ABL2	2.49109	3.01098	2.42307	0.0352129	0.679419	1.4533	Up
PDE2A	1.80218	3.70119	2.42403	0.0351549	0.679064	1.45401	Up
POLR2J3	0.694426	0.388467	2.42601	0.0350347	0.678027	1.4555	Up
ASCC3	2.60127	4.10883	2.42618	0.0350243	0.678027	1.45563	Up
MED15	3.43254	4.37625	2.42642	0.0350097	0.678027	1.45581	Up
SNORD104	2.98867	1.63303	2.4297	0.0348116	0.67678	1.45828	Up
GTF2IP4	1.8466	1.74275	2.43109	0.034728	0.676023	1.45932	Up
TPT1P5	1.64974	1.72706	2.43124	0.0347191	0.676023	1.45943	Up
RNU2-59P	0.984429	0.497386	2.43233	0.0346538	0.675768	1.46025	Up
LRRK1	2.42999	1.68813	2.43239	0.03465	0.675768	1.4603	Up
DAB2	2.86275	4.46164	2.43631	0.0344158	0.675051	1.46324	Up
PLEKHM1	1.02311	0.451912	2.43989	0.0342033	0.674479	1.46593	Up
INTS1	2.71021	4.83826	2.44381	0.0339722	0.672384	1.46888	Up
H3P6	2.22555	1.80222	2.44631	0.0338256	0.671507	1.47075	Up
BDP1	2.77867	1.75528	2.44681	0.0337962	0.671465	1.47113	Up
DNAJC16	2.54331	4.71035	2.44753	0.0337542	0.671465	1.47167	Up
KCNMB3	0.626964	0.382472	2.44763	0.0337484	0.671465	1.47175	Up
MT-TF	3.01776	2.8631	2.44795	0.0337294	0.671465	1.47199	Up
RNA5SP355	2.33977	0.974903	2.44926	0.033653	0.671465	1.47298	Up
NBEA	2.75769	3.9025	2.45105	0.033549	0.670578	1.47432	Up
AFG3L1P	2.25448	2.58566	2.4525	0.0334652	0.670178	1.47541	Up
ZC3H13	2.17541	5.19345	2.4527	0.0334536	0.670178	1.47556	Up
LRP10	2.65756	5.97196	2.45272	0.0334523	0.670178	1.47557	Up
HSP90AB4P	1.929	1.3907	2.45733	0.0331866	0.668909	1.47904	Up
PCNT	3.09985	5.66022	2.45932	0.0330722	0.668247	1.48054	Up
CHPT1	2.06834	4.67815	2.46265	0.0328823	0.666938	1.48304	Up
MYO1F	2.44011	2.85121	2.46348	0.0328346	0.666364	1.48367	Up
CNKSR3	3.12956	3.82493	2.467	0.0326353	0.663722	1.48631	Up
ETS2	2.59684	5.89904	2.47194	0.0323572	0.660868	1.49003	Up
MEFV	2.9272	1.27643	2.47325	0.0322838	0.660072	1.49102	Up
RPLP2	2.54219	5.61597	2.4736	0.0322647	0.660072	1.49127	Up
NOTCH3	2.02836	5.24972	2.47371	0.0322581	0.660072	1.49136	Up
BLCAP	1.70724	3.71105	2.47469	0.0322038	0.660072	1.49209	Up
TBL1XR1	2.29369	4.80205	2.47704	0.0320728	0.65867	1.49386	Up
WASHC4	2.89749	3.63129	2.47735	0.0320557	0.65867	1.49409	Up
BMX	3.23542	1.83294	2.47769	0.0320364	0.65867	1.49436	Up
ZNF221	2.1542	1.04066	2.48019	0.0318982	0.65867	1.49623	Up
ABCC3	2.34835	1.38455	2.48294	0.0317468	0.65821	1.4983	Up
SMARCA1	2.18853	4.50783	2.48452	0.0316598	0.657116	1.49949	Up
RBBP6	1.82527	4.76382	2.48512	0.0316272	0.656795	1.49994	Up
RLF	2.0292	2.41766	2.48632	0.0315615	0.655974	1.50084	Up
LATS2	2.82791	4.93906	2.48872	0.03143	0.655895	1.50266	Up
LINC00852	1.28875	0.799945	2.49275	0.0312115	0.653259	1.50568	Up
ATG4B	2.47402	4.2092	2.49651	0.0310088	0.651711	1.50852	Up
HSPA1B	2.37147	1.16353	2.4968	0.0309935	0.651711	1.50873	Up
LYL1	2.03011	1.66586	2.49818	0.0309193	0.651614	1.50977	Up
SNORA23	1.56664	0.65597	2.5013	0.0307526	0.648814	1.51212	Up
MAP3K11	3.00572	5.01644	2.50164	0.0307345	0.648789	1.51237	Up
NPR1	3.03658	4.39911	2.50273	0.0306766	0.648279	1.51319	Up
COL6A3	3.60973	8.15952	2.50431	0.0305922	0.648257	1.51439	Up
RN7SKP230	1.69524	0.70635	2.50486	0.0305632	0.648257	1.5148	Up
TRRAP	2.91489	5.11006	2.50499	0.0305562	0.648257	1.5149	Up
HTR4	2.02169	1.26144	2.50574	0.0305165	0.648257	1.51547	Up
PIP4K2A	2.19057	3.86799	2.50691	0.030455	0.648196	1.51634	Up
CDC42SE2	2.1524	3.21306	2.50918	0.0303353	0.647633	1.51805	Up
ADRA1A	2.39674	2.55134	2.50999	0.0302925	0.647389	1.51866	Up
HMGCS2	2.48187	1.66993	2.5138	0.0300933	0.64555	1.52153	Up
MIR3648-2	1.3835	0.576459	2.51405	0.03008	0.64555	1.52172	Up
MATR3	2.83167	2.84581	2.51771	0.0298899	0.642984	1.52448	Up
RICTOR	2.51112	5.10745	2.52053	0.029744	0.640878	1.5266	Up
NUP160	2.25525	2.03108	2.52619	0.0294533	0.639221	1.53087	Up
TEK	2.20618	4.2001	2.53158	0.0291792	0.636625	1.53493	Up
FPR1	1.37819	0.760419	2.53428	0.0290429	0.636216	1.53696	Up
COPE	1.90203	4.11764	2.53979	0.028767	0.635648	1.54111	Up
SEMA6B	2.43378	3.34799	2.54115	0.0286988	0.635531	1.54214	Up
MEGF11	1.28619	0.633597	2.54199	0.0286574	0.635347	1.54276	Up
TEAD4	2.02867	2.44503	2.54272	0.0286209	0.635347	1.54332	Up
VCAM1	1.50089	1.24102	2.54559	0.0284789	0.633584	1.54548	Up
LARP6	3.07973	4.02418	2.54722	0.0283985	0.632751	1.5467	Up
CARD8	2.8557	4.70716	2.54894	0.0283136	0.631945	1.548	Up
VPS13C	3.11614	4.47045	2.54954	0.028284	0.631945	1.54846	Up
CDH5	2.61747	6.55667	2.54958	0.0282822	0.631945	1.54849	Up
MYH6	3.94172	8.87724	2.55015	0.0282544	0.631945	1.54891	Up
CPSF6	2.0044	4.13054	2.55209	0.0281592	0.631945	1.55038	Up
BGN	2.46402	6.3586	2.55493	0.0280209	0.631079	1.55252	Up
LRRTM2	2.83884	1.48893	2.55566	0.0279853	0.631079	1.55307	Up
REST	3.1497	4.03602	2.55796	0.0278737	0.629544	1.55481	Up
ATP1A1-AS1	1.78122	1.34262	2.55976	0.0277872	0.628766	1.55616	Up
C2CD2	1.41853	1.94977	2.56123	0.0277162	0.627901	1.55727	Up
ABHD2	2.88137	4.55103	2.56397	0.0275846	0.627078	1.55933	Up
SNORD93	1.15554	0.501852	2.56417	0.0275753	0.627078	1.55948	Up
RPL13AP5	2.5117	1.54357	2.56429	0.0275691	0.627078	1.55958	Up
MIATNB	2.88842	2.13571	2.56483	0.0275432	0.627078	1.55998	Up
MCTP1	1.90355	1.4687	2.56806	0.0273894	0.62671	1.56242	Up
NIFK-AS1	2.76435	2.5377	2.56857	0.0273651	0.62671	1.5628	Up
SNORA53	2.44282	1.20467	2.57137	0.0272325	0.62581	1.56491	Up
NELFB	2.29034	4.0625	2.5734	0.0271367	0.62473	1.56644	Up
PLEKHO1	1.9542	4.91552	2.57693	0.0269707	0.624121	1.56911	Up
UIMC1	2.8821	4.46391	2.58223	0.0267239	0.623076	1.5731	Up
PMEPA1	3.01191	5.21849	2.58239	0.0267165	0.623076	1.57322	Up
SRPX2	2.5721	2.57983	2.58255	0.0267091	0.623076	1.57334	Up
SNORA11	2.06138	0.89725	2.58313	0.0266821	0.623076	1.57378	Up
MYPOP	2.37945	2.47383	2.58367	0.0266571	0.623076	1.57419	Up
SLIT2	2.21526	2.53663	2.58607	0.0265463	0.623076	1.576	Up
CRYBB2P1	2.85097	1.74082	2.58673	0.0265157	0.622763	1.5765	Up
STEAP1B	0.630127	0.335414	2.58795	0.0264598	0.622439	1.57741	Up
NOTCH4	2.24922	1.72461	2.59001	0.0263653	0.621512	1.57897	Up
PARGP1	2.66972	1.52383	2.59278	0.0262385	0.620179	1.58106	Up
KMT2B	2.27762	5.0832	2.59497	0.0261393	0.620056	1.58271	Up
NAP1L4	1.78593	1.46147	2.59531	0.0261237	0.620056	1.58297	Up
ABLIM3	2.99996	6.25925	2.59608	0.0260889	0.620056	1.58354	Up
MIR646HG	2.18823	1.54493	2.59637	0.0260755	0.620056	1.58377	Up
PRRC2A	2.6018	2.31944	2.59655	0.0260676	0.620056	1.5839	Up
SNORA66	1.97759	1.31303	2.59937	0.0259402	0.619361	1.58603	Up
LRRC8A	2.71941	4.32614	2.60059	0.0258853	0.618705	1.58695	Up
PLCG2	3.17192	2.41017	2.60122	0.0258571	0.618705	1.58742	Up
COL10A1	0.901852	0.475546	2.60446	0.0257118	0.617872	1.58987	Up
ZNF267	3.24067	3.33616	2.60574	0.0256549	0.617371	1.59083	Up
MPZL2	2.38144	3.40304	2.60681	0.0256073	0.617015	1.59164	Up
SLC17A9	1.60435	1.21192	2.60705	0.0255965	0.617015	1.59182	Up
ZNF417	1.75724	1.89217	2.6094	0.0254921	0.615988	1.59359	Up
ADAMTS9-AS1	3.82605	1.82274	2.60973	0.0254775	0.615988	1.59384	Up
SNORD83A	1.8874	0.815959	2.61047	0.0254447	0.615988	1.5944	Up
RPS6KB1	1.98795	2.8521	2.61051	0.0254429	0.615988	1.59443	Up
PCDHGA6	2.13032	2.513	2.61148	0.0254002	0.615988	1.59516	Up
VGLL4	3.2192	3.44022	2.6124	0.0253597	0.615988	1.59586	Up
SYNPO2	1.792	6.58264	2.61254	0.0253533	0.615988	1.59597	Up
C4orf54	3.77711	2.32711	2.61419	0.0252809	0.615988	1.59721	Up
SMARCA2	2.98023	6.0374	2.61871	0.0250829	0.615478	1.60062	Up
SNORA35B	1.16683	0.486177	2.61936	0.025055	0.615185	1.60111	Up
FYB1	1.22131	1.24462	2.61937	0.0250545	0.615185	1.60111	Up
SELENON	2.64574	3.94622	2.62077	0.0249935	0.615185	1.60217	Up
RNU6-1	1.57982	0.658258	2.6274	0.0247072	0.612525	1.60718	Up
ERAP1	1.96131	4.75168	2.62778	0.0246908	0.612514	1.60746	Up
EIF2B4	2.89944	4.728	2.62963	0.0246117	0.611738	1.60886	Up
MICAL3	2.67821	5.33425	2.6314	0.0245361	0.610651	1.61019	Up
RPS7P1	1.32945	0.850708	2.63193	0.0245137	0.610488	1.61059	Up
ITSN2	3.17234	4.91158	2.63649	0.0243202	0.607246	1.61403	Up
CCDC144B	1.24843	0.622586	2.63687	0.0243039	0.607235	1.61432	Up
DM1-AS	2.32052	1.9655	2.63872	0.0242261	0.607235	1.61572	Up
MAPK14	2.35588	4.66901	2.64236	0.0240733	0.605413	1.61846	Up
TSR2	2.52048	4.23893	2.6441	0.0240008	0.60498	1.61977	Up
EFEMP1	2.55717	2.88906	2.64753	0.0238579	0.603555	1.62237	Up
DUSP11	2.31805	2.11485	2.64953	0.0237752	0.602501	1.62388	Up
HECTD1	1.90991	5.36273	2.65017	0.0237489	0.602501	1.62436	Up
TAMM41	1.78553	1.4195	2.65558	0.0235265	0.601919	1.62844	Up
REEP3	1.85999	2.16462	2.65784	0.0234344	0.600763	1.63015	Up
MYH9	3.33027	7.90797	2.65828	0.0234163	0.6007	1.63048	Up
GRAMD4	2.12863	5.6723	2.66142	0.023289	0.60058	1.63285	Up
SCAPER	3.44577	4.6957	2.66335	0.023211	0.60058	1.63431	Up
PPFIA1	1.61543	1.51893	2.66806	0.0230218	0.599395	1.63786	Up
SHROOM2	2.27637	1.40574	2.66863	0.0229989	0.599395	1.63829	Up
LINS1	2.69727	2.62519	2.6701	0.0229401	0.598892	1.63941	Up
LINC00513	2.59485	1.19721	2.67625	0.0226962	0.594923	1.64405	Up
WWP2	2.54459	4.97784	2.67639	0.0226909	0.594923	1.64415	Up
SNORA13	2.74102	1.14831	2.67913	0.0225828	0.594418	1.64622	Up
RN7SKP255	1.97166	0.821525	2.6799	0.0225528	0.594418	1.6468	Up
SPARCL1	2.89075	8.2018	2.6816	0.0224863	0.593914	1.64808	Up
BACH1	3.25501	4.12727	2.68302	0.0224305	0.593258	1.64916	Up
SMG7	2.73949	5.14085	2.68324	0.022422	0.593258	1.64933	Up
PLXNC1	2.1376	1.77301	2.68437	0.0223781	0.593258	1.65018	Up
UTP20	2.62694	3.89204	2.69135	0.0221082	0.589199	1.65545	Up
PCDHGA7	2.05917	1.56104	2.70016	0.0217721	0.584152	1.6621	Up
DDHD1	3.0675	2.62056	2.70058	0.0217565	0.584152	1.66241	Up
VMP1	1.89435	4.50497	2.70114	0.021735	0.584152	1.66284	Up
VCAN	3.24028	4.02075	2.70612	0.0215479	0.581946	1.66659	Up
ZHX3	2.91819	4.25603	2.7069	0.0215186	0.581564	1.66719	Up
VPS13B-DT	1.6233	0.973425	2.70764	0.0214909	0.581398	1.66775	Up
SCARNA22	2.23528	1.06604	2.70795	0.0214795	0.581398	1.66798	Up
SAMD1	1.14312	0.476301	2.71234	0.021316	0.580997	1.67129	Up
CEMIP2	2.61454	2.91829	2.71424	0.0212457	0.579754	1.67273	Up
RNA5SP450	2.11074	0.879474	2.71723	0.0211355	0.578956	1.67499	Up
ZC3H11A	2.03034	1.02978	2.7184	0.0210926	0.578194	1.67587	Up
RUFY2	2.09831	2.94297	2.7192	0.0210635	0.577957	1.67647	Up
CCNY	2.92785	5.89579	2.72082	0.0210042	0.577117	1.67769	Up
NFAT5	3.27994	4.51625	2.72163	0.0209745	0.577117	1.67831	Up
SNORD105B	1.61881	0.674506	2.72574	0.020825	0.577117	1.68141	Up
RDH10-AS1	1.10405	0.763653	2.72842	0.0207282	0.576022	1.68344	Up
ABCC1	2.02592	1.97244	2.73375	0.0205371	0.573251	1.68746	Up
SNORD59A	2.65627	1.20643	2.73417	0.0205221	0.573251	1.68778	Up
DOCK8	2.46205	1.95664	2.73871	0.0203609	0.571608	1.6912	Up
DSC2	2.23496	4.42877	2.7396	0.0203294	0.571354	1.69188	Up
UGGT2	2.8838	3.00263	2.74271	0.0202198	0.569733	1.69422	Up
TNFRSF11B	2.47201	1.97449	2.74341	0.0201951	0.569455	1.69475	Up
EDDM13	1.36718	1.06654	2.74594	0.0201065	0.569455	1.69666	Up
NIBAN2	3.37497	4.0151	2.74625	0.0200955	0.569455	1.6969	Up
DHX30	2.02328	4.03127	2.74872	0.0200097	0.569455	1.69876	Up
ANKRD36C	3.59706	2.59335	2.75535	0.0197803	0.569455	1.70377	Up
MVP	1.69538	4.75351	2.75605	0.0197561	0.569308	1.7043	Up
DNAJC17	1.43568	2.16876	2.75783	0.0196951	0.568726	1.70564	Up
RNY4	1.98161	0.835872	2.75838	0.0196764	0.568726	1.70605	Up
PLCB1-IT1	0.64586	0.301298	2.76064	0.019599	0.567661	1.70777	Up
MIR29B2CHG	2.33833	5.28804	2.7631	0.0195156	0.566099	1.70962	Up
GNB4	1.81801	3.11574	2.76462	0.0194638	0.56541	1.71077	Up
NACC1	2.56388	4.33959	2.76474	0.01946	0.56541	1.71086	Up
MYO18B-AS1	3.04272	1.44562	2.76762	0.0193629	0.56541	1.71303	Up
PCDHGA2	3.0489	2.31904	2.76844	0.0193351	0.56541	1.71365	Up
FANCI	1.65223	1.23797	2.76932	0.0193054	0.56541	1.71432	Up
CHMP1B2P	1.84604	0.857444	2.76993	0.0192851	0.56541	1.71478	Up
ELF1	3.05677	4.87632	2.77446	0.0191337	0.564843	1.7182	Up
RAD23B	1.65535	4.52332	2.7793	0.0189735	0.563535	1.72185	Up
MAML2	2.14174	1.80514	2.78042	0.0189365	0.563535	1.7227	Up
AGPAT3	2.83082	5.57271	2.78109	0.0189145	0.563535	1.72321	Up
STC1	4.06941	3.28724	2.7812	0.0189111	0.563535	1.72328	Up
RALGAPA2	2.40914	4.11199	2.78219	0.0188783	0.563535	1.72404	Up
RNU4ATAC	2.70332	1.17864	2.78321	0.0188449	0.563535	1.72481	Up
PPP1R12C	3.24218	7.11648	2.78364	0.018831	0.563535	1.72513	Up
ZC3H18	2.89609	5.14298	2.78713	0.0187169	0.563535	1.72777	Up
DOCK5	3.64135	5.11629	2.78732	0.0187109	0.563535	1.72791	Up
FGFRL1	2.7088	2.83126	2.79328	0.018518	0.560904	1.73241	Up
RALGAPA1	2.25947	2.76344	2.79603	0.0184296	0.559986	1.73448	Up
ZNF462	2.52236	3.47526	2.79622	0.0184234	0.559986	1.73463	Up
OFD1P17	0.749583	0.347179	2.7965	0.0184145	0.559986	1.73484	Up
AHNAK2	2.3169	2.39541	2.80284	0.0182127	0.558267	1.73963	Up
CNOT8	2.12772	2.85123	2.8037	0.0181857	0.557883	1.74027	Up
KCTD13	2.2025	1.51607	2.8069	0.0180847	0.555674	1.74269	Up
PLXDC2	3.64893	3.40071	2.80798	0.0180508	0.555075	1.7435	Up
SCARNA8	1.70438	0.710156	2.80857	0.0180321	0.555075	1.74395	Up
MYH10	2.18799	4.92623	2.81063	0.0179677	0.555075	1.74551	Up
FLII	0.796947	0.616203	2.81131	0.0179466	0.555075	1.74602	Up
MT-TL2	2.34869	2.55444	2.81623	0.0177939	0.553383	1.74973	Up
HBA2	3.94888	1.86376	2.81729	0.0177608	0.553169	1.75054	Up
LINC02808	1.05398	0.439157	2.81747	0.0177553	0.553169	1.75067	Up
BRD9	3.0464	4.65497	2.81795	0.0177407	0.553169	1.75103	Up
TMEM263	2.71337	4.24598	2.81836	0.017728	0.553169	1.75134	Up
MLYCD	2.87194	5.79129	2.83503	0.0172216	0.549173	1.76393	Up
FTSJ3	2.34173	4.43427	2.84072	0.0170522	0.546254	1.76822	Up
H3C2	1.1025	0.459376	2.84639	0.0168852	0.543626	1.77249	Up
LINC00630	2.22484	1.25346	2.84692	0.0168695	0.543626	1.7729	Up
BAG3	2.74584	7.17756	2.85317	0.0166874	0.541345	1.77761	Up
ZNF765	2.11192	1.44447	2.85471	0.0166429	0.540359	1.77877	Up
GOLGA2	1.72126	4.80804	2.85579	0.0166116	0.540259	1.77959	Up
BCAR3-AS1	0.7992	0.357263	2.85869	0.0165282	0.538913	1.78178	Up
ARID1B	1.48251	5.4055	2.86372	0.0163843	0.537122	1.78557	Up
ZNF876P	0.929383	0.561273	2.86427	0.0163685	0.537122	1.78599	Up
HSPBP1	2.37763	3.09759	2.86488	0.0163511	0.537122	1.78645	Up
ACBD3	1.99686	4.617	2.86683	0.0162959	0.537122	1.78792	Up
PIK3C2A	3.09282	4.0441	2.86866	0.0162444	0.536993	1.7893	Up
SIN3A	2.24751	4.68054	2.86991	0.016209	0.536713	1.79025	Up
AP2A2	1.92865	2.0002	2.87024	0.0161997	0.536713	1.79049	Up
RNF144B	2.54166	3.61782	2.8743	0.016086	0.535908	1.79355	Up
RNU6-7	3.01744	1.25727	2.87974	0.0159346	0.535015	1.79766	Up
SMG1P5	1.42772	0.906273	2.88015	0.0159231	0.535015	1.79797	Up
SART3	2.47558	2.83429	2.88054	0.0159125	0.535015	1.79826	Up
PHC3	2.77999	4.12386	2.88421	0.0158114	0.533059	1.80103	Up
MSC-AS1	2.75941	2.47209	2.88452	0.0158027	0.533059	1.80127	Up
MCF2L	2.97623	6.25602	2.88686	0.0157388	0.532634	1.80303	Up
NCAPD2	3.22345	2.91848	2.88707	0.015733	0.532634	1.80319	Up
BZW1	2.97714	4.2573	2.88957	0.0156649	0.532449	1.80507	Up
HMBOX1	1.96441	3.6945	2.89042	0.0156417	0.532449	1.80572	Up
AGRN	2.8905	3.48403	2.8914	0.0156151	0.532449	1.80645	Up
H1-3	3.43471	1.45069	2.89229	0.015591	0.532449	1.80712	Up
CPE	1.93363	4.96171	2.89387	0.0155484	0.532449	1.80832	Up
CHCHD10	2.60446	2.9013	2.89792	0.0154394	0.531883	1.81137	Up
PCDHGB2	3.11722	2.55232	2.89847	0.0154246	0.53185	1.81179	Up
BACE2	3.64667	2.61102	2.89974	0.0153906	0.531155	1.81274	Up
MICALL2	1.59859	3.35571	2.9003	0.0153755	0.531155	1.81317	Up
RNA5SP263	2.28079	0.950328	2.90052	0.0153696	0.531155	1.81334	Up
COMP	3.22718	1.44141	2.90436	0.0152676	0.529291	1.81623	Up
HIPK2	3.08884	6.63361	2.9057	0.015232	0.52914	1.81724	Up
ARSB	3.03114	4.055	2.90626	0.0152174	0.52914	1.81766	Up
GOLPH3	2.54124	4.93275	2.90857	0.0151564	0.5283	1.8194	Up
SCARNA7	3.28359	1.95095	2.91285	0.0150441	0.527788	1.82263	Up
PECAM1	2.33403	5.32708	2.91767	0.0149189	0.52639	1.82626	Up
ZNF275	2.83097	2.61885	2.91915	0.0148807	0.52639	1.82738	Up
CYP1B1	3.01398	3.4465	2.91989	0.0148613	0.52639	1.82794	Up
ZNF208	2.00304	1.74251	2.92134	0.014824	0.526312	1.82904	Up
C3orf52	2.6354	1.36367	2.92289	0.0147842	0.526312	1.8302	Up
MCL1	2.84319	5.92152	2.92631	0.0146967	0.526312	1.83278	Up
MSN	3.23636	6.01014	2.92691	0.0146816	0.526312	1.83323	Up
COL4A4	2.11487	3.60978	2.92699	0.0146795	0.526312	1.83329	Up
GUCD1	2.37219	5.63984	2.92715	0.0146753	0.526312	1.83341	Up
ZFP36L2	2.33398	4.66533	2.92785	0.0146575	0.526312	1.83394	Up
ENG	2.81257	6.59606	2.93021	0.0145975	0.526312	1.83572	Up
VTRNA1-3	1.86894	0.780784	2.93485	0.0144805	0.526312	1.83921	Up
MIRLET7BHG	3.1611	4.34615	2.9375	0.014414	0.526028	1.84122	Up
H4C2	1.20701	0.522309	2.94124	0.0143207	0.524989	1.84403	Up
NOS3	2.91126	4.32323	2.94749	0.0141663	0.523972	1.84874	Up
CANX	3.59442	3.08541	2.95475	0.0139889	0.520849	1.85422	Up
NUTM2A-AS1	2.93569	3.4679	2.95501	0.0139828	0.520849	1.85441	Up
EEF1A1P12	2.21281	0.993915	2.95788	0.0139134	0.519917	1.85657	Up
NOP9	1.27072	0.961472	2.95821	0.0139054	0.519917	1.85682	Up
RNY3P1	1.638	0.696776	2.95895	0.0138874	0.519917	1.85738	Up
RN7SL151P	2.6456	1.16292	2.95941	0.0138764	0.519917	1.85772	Up
SNORA38B	1.07774	0.449058	2.96042	0.0138521	0.519917	1.85849	Up
MYC	3.04153	1.91071	2.9629	0.0137926	0.519705	1.86036	Up
SNORD89	1.97971	0.981395	2.96616	0.0137148	0.519579	1.86281	Up
CHST15	2.49776	1.83708	2.96634	0.0137106	0.519579	1.86294	Up
SAP30BP	2.24254	3.44251	2.97355	0.0135403	0.515511	1.86837	Up
KNTC1	1.96956	1.66146	2.97803	0.0134353	0.512024	1.87175	Up
PEG3	1.58434	1.03801	2.9868	0.0132328	0.508852	1.87835	Up
RNU1-88P	1.245	0.518751	2.98754	0.0132157	0.508725	1.87891	Up
FOXC2	2.07717	1.15826	2.98787	0.0132083	0.508725	1.87915	Up
JAK3	1.86605	1.3936	2.99242	0.0131045	0.506959	1.88258	Up
PCDHGB3	1.96489	1.25838	2.99374	0.0130745	0.506828	1.88358	Up
SAMD8	2.2614	4.33959	2.99554	0.0130337	0.506526	1.88493	Up
RNA5SP226	4.75323	1.98377	2.99702	0.0130004	0.505999	1.88604	Up
PCDH9	3.06668	4.17553	2.99708	0.0129991	0.505999	1.88609	Up
ERC1	2.61365	3.79816	2.99847	0.0129678	0.505999	1.88713	Up
C11orf96	2.12725	2.91861	3.00364	0.0128521	0.505564	1.89103	Up
AAMP	2.46874	5.28239	3.00743	0.012768	0.504631	1.89388	Up
MT-TE	3.45187	3.80951	3.00783	0.0127591	0.504631	1.89418	Up
NOX4	3.11144	1.91819	3.0137	0.01263	0.501762	1.8986	Up
SMG1P3	3.78553	1.59389	3.02088	0.0124737	0.498132	1.904	Up
AGPAT4	2.02407	1.8319	3.02374	0.0124122	0.496707	1.90615	Up
H2AC21	2.42446	1.01136	3.03187	0.0122387	0.495197	1.91227	Up
CYP4B1	2.55532	2.55203	3.03228	0.01223	0.495197	1.91257	Up
FASN	3.37463	3.7527	3.03233	0.0122289	0.495197	1.91261	Up
RUNX1	1.8098	0.961404	3.03378	0.0121983	0.495197	1.9137	Up
NDFIP2	1.9495	2.65594	3.03641	0.0121429	0.494699	1.91568	Up
SACS	3.29787	3.81509	3.04181	0.0120297	0.492704	1.91975	Up
SIN3B	1.89679	3.43477	3.04457	0.0119723	0.490878	1.92182	Up
RNVU1-7	2.21414	0.922558	3.05402	0.0117782	0.486557	1.92892	Up
MAP2K3	3.12426	5.39144	3.05683	0.011721	0.485241	1.93103	Up
GAPDHP59	1.04762	0.500296	3.05893	0.0116786	0.484971	1.93261	Up
RN7SL674P	2.7996	1.2802	3.06239	0.0116087	0.484247	1.93522	Up
TSC22D2	2.5404	3.91143	3.06787	0.0114992	0.484025	1.93933	Up
PDE10A	4.52075	3.46087	3.0698	0.0114609	0.484025	1.94078	Up
SH3PXD2A	2.85041	5.28978	3.07291	0.0113994	0.483932	1.94312	Up
EPB41L3	2.77828	2.45894	3.07364	0.011385	0.483854	1.94367	Up
JCAD	2.95241	5.66098	3.07633	0.0113323	0.483733	1.94568	Up
ARFGEF1	3.24813	4.43458	3.07827	0.0112942	0.483733	1.94714	Up
LTBP3	3.46777	6.80059	3.08106	0.0112399	0.483578	1.94924	Up
RIOK1	3.01884	3.67275	3.08338	0.0111949	0.483271	1.95098	Up
PRDM11	3.09174	2.73677	3.08793	0.0111071	0.481103	1.9544	Up
AAK1	3.61907	7.32353	3.08855	0.0110952	0.481103	1.95486	Up
ZER1	3.34355	6.3119	3.09081	0.0110519	0.480496	1.95656	Up
BICD2	3.04856	3.80327	3.09424	0.0109866	0.479127	1.95914	Up
CHD9	2.81549	4.5217	3.09723	0.0109299	0.478459	1.96138	Up
MARK3	2.19483	5.62271	3.1033	0.0108159	0.477915	1.96594	Up
CYFIP1	2.35329	1.29524	3.10625	0.0107609	0.477915	1.96815	Up
SBNO2	2.33653	1.33167	3.10733	0.0107409	0.477915	1.96896	Up
XPNPEP2	1.3147	1.00078	3.11454	0.0106077	0.476056	1.97438	Up
INTS6	3.22221	3.91986	3.11656	0.0105709	0.476031	1.97589	Up
TNFRSF10A	1.48242	1.14439	3.1209	0.0104919	0.473703	1.97915	Up
STIP1	2.29617	4.85981	3.12271	0.0104592	0.473463	1.9805	Up
PIK3C2B	2.5922	3.93813	3.12416	0.0104329	0.473267	1.98159	Up
RNA5SP19	2.21871	0.924462	3.12586	0.0104024	0.473267	1.98286	Up
CBX5	1.83153	5.61518	3.12835	0.0103577	0.473267	1.98474	Up
SETD2	4.06981	4.96763	3.13099	0.0103106	0.473267	1.98671	Up
LYST	3.34514	3.89857	3.13552	0.0102303	0.471883	1.99011	Up
RNU6-11P	1.87425	0.780938	3.13999	0.0101516	0.470518	1.99346	Up
RAB13	4.17598	4.16302	3.14201	0.0101164	0.470019	1.99498	Up
REL	3.57283	2.33938	3.1522	0.00993993	0.464007	2.00262	Up
ANXA2	2.77381	6.12291	3.16197	0.00977383	0.460799	2.00994	Up
BCL2L13	2.96533	4.93475	3.16443	0.00973257	0.459428	2.01177	Up
TRAPPC12	2.79624	2.78786	3.16835	0.00966689	0.458144	2.01471	Up
EPB41L4A	2.64966	2.93197	3.16854	0.00966371	0.458144	2.01486	Up
BCL3	2.3968	2.52121	3.17431	0.00956807	0.457277	2.01918	Up
EMB	2.23699	1.65808	3.17609	0.0095388	0.456447	2.02051	Up
SP100	3.25752	5.28973	3.17624	0.00953627	0.456447	2.02062	Up
SRGAP1	3.39174	2.55674	3.18067	0.00946375	0.455697	2.02394	Up
ADGRG1	2.64583	5.22478	3.18203	0.00944155	0.455575	2.02496	Up
NLRC5	3.27779	3.45379	3.18318	0.00942289	0.455444	2.02582	Up
STAT2	3.28486	3.79488	3.19174	0.00928494	0.452011	2.03222	Up
SYNE3	2.84248	3.93791	3.19225	0.00927673	0.452011	2.03261	Up
PCDHGA4	2.36684	1.72346	3.2003	0.00914903	0.450144	2.03863	Up
DUSP23	1.91107	2.14783	3.20042	0.00914703	0.450144	2.03872	Up
FMNL2	2.83442	2.914	3.20143	0.00913123	0.450144	2.03947	Up
RPL35	2.22256	4.42683	3.21429	0.00893119	0.445711	2.04909	Up
CD109	3.45231	3.6843	3.21516	0.00891789	0.44565	2.04974	Up
CALU	2.55259	6.04408	3.21595	0.0089057	0.44565	2.05033	Up
PPRC1	2.27012	3.63972	3.21717	0.00888699	0.44565	2.05125	Up
RNF216P1	2.33109	2.72988	3.21889	0.00886082	0.44565	2.05253	Up
CPSF4	2.85653	4.02798	3.22864	0.00871333	0.444079	2.05982	Up
SRCAP	2.69456	3.14182	3.2291	0.00870644	0.444079	2.06016	Up
SNORA74A	0.771926	0.321636	3.22981	0.0086958	0.444079	2.06069	Up
NAALADL2	2.06383	1.54075	3.23285	0.00865053	0.442642	2.06296	Up
ITGA1	3.89863	4.49717	3.23668	0.00859364	0.440906	2.06582	Up
NID2	2.32498	4.62407	3.23941	0.00855334	0.440015	2.06786	Up
RN7SL128P	1.80512	0.772698	3.24179	0.00851846	0.439399	2.06964	Up
CPM	3.49952	2.05639	3.24321	0.00849773	0.43892	2.0707	Up
UGDH	2.99794	2.69628	3.24414	0.00848404	0.43892	2.0714	Up
RPL18A	2.77675	5.35153	3.2486	0.00841932	0.438734	2.07472	Up
HDAC4	2.81685	3.41177	3.26433	0.00819477	0.435174	2.08646	Up
LINC01697	2.5912	1.54483	3.26455	0.00819169	0.435174	2.08663	Up
SPTB	2.42527	6.31811	3.26531	0.00818092	0.435174	2.0872	Up
ANGPTL4	2.82503	1.94005	3.26971	0.00811935	0.435174	2.09048	Up
PDS5B	4.12072	4.1845	3.28141	0.00795781	0.435038	2.09921	Up
RAPH1	2.65259	1.86993	3.28273	0.00793978	0.434776	2.10019	Up
STARD13-AS	1.28886	0.761376	3.28596	0.00789591	0.434776	2.1026	Up
MLLT6	3.3832	2.04579	3.28835	0.00786359	0.434776	2.10438	Up
GPX1	3.22885	4.30181	3.29925	0.0077179	0.432394	2.1125	Up
ANO2	3.42466	2.82098	3.29948	0.0077148	0.432394	2.11268	Up
ZNF56	2.92933	1.5816	3.30174	0.00768502	0.432394	2.11435	Up
AFF1	3.46932	5.01806	3.31554	0.00750522	0.426064	2.12464	Up
BICD1	2.32505	2.49011	3.31636	0.00749473	0.426064	2.12524	Up
SLC2A3	2.98772	3.57566	3.31802	0.00747344	0.426064	2.12648	Up
DKK2	1.72399	0.93377	3.32048	0.00744204	0.426064	2.12831	Up
TGM2	2.8435	8.79174	3.32184	0.00742465	0.426064	2.12932	Up
TRPS1	2.00431	1.63867	3.32243	0.00741721	0.426064	2.12976	Up
STAT3	2.34165	5.51304	3.32379	0.00739984	0.426064	2.13078	Up
FLNB	2.93015	5.74492	3.32695	0.00735997	0.426064	2.13312	Up
CDKN1A	2.98982	3.60427	3.34078	0.00718762	0.424378	2.14341	Up
SNAPC2	3.33329	2.35108	3.34215	0.00717086	0.424378	2.14443	Up
PLAC4	2.55435	1.52365	3.34334	0.00715624	0.424378	2.14531	Up
JMY	3.79385	4.18528	3.34773	0.00710262	0.424378	2.14858	Up
SPTBN2	2.39179	1.5088	3.34916	0.00708529	0.424378	2.14964	Up
CPLANE1	3.41823	3.22104	3.35197	0.00705128	0.424378	2.15173	Up
AKT2	2.23731	4.79799	3.35201	0.00705086	0.424378	2.15176	Up
ACTN1	2.68582	5.84606	3.35494	0.00701552	0.424378	2.15394	Up
PLA2G2A	3.19142	1.78864	3.35706	0.00699015	0.424378	2.15551	Up
MAP1B	3.01762	5.40356	3.37395	0.00679106	0.422399	2.16806	Up
SLC11A1	2.36659	1.23814	3.37554	0.0067727	0.422399	2.16924	Up
CIC	3.46974	4.34122	3.38111	0.00670849	0.420904	2.17338	Up
ATAD2B	3.38276	2.99504	3.38325	0.00668402	0.420904	2.17496	Up
AVEN	2.50115	4.0065	3.38944	0.00661374	0.420697	2.17955	Up
TAOK2	3.06791	4.57736	3.418	0.00629904	0.410034	2.20073	Up
AGO2	3.16685	4.48967	3.43297	0.00614024	0.406282	2.21182	Up
ITPR1	3.75924	3.95718	3.43486	0.00612053	0.406282	2.21321	Up
MT-TI	3.271	2.36496	3.43819	0.00608589	0.406282	2.21568	Up
SP110	2.9905	3.08003	3.44655	0.00599986	0.402547	2.22186	Up
DIAPH1	2.57232	5.86327	3.44754	0.00598966	0.402547	2.2226	Up
RNA5-8SP2	2.33664	0.973598	3.44938	0.00597097	0.402014	2.22395	Up
RNU1-2	3.33958	1.39149	3.46102	0.0058538	0.396152	2.23256	Up
NUP155	3.05559	2.64456	3.46214	0.00584266	0.396152	2.23339	Up
RN7SL752P	3.41931	1.61977	3.47195	0.00574597	0.391016	2.24064	Up
REXO1	3.21493	3.88078	3.47245	0.00574102	0.391016	2.24101	Up
ZNF706	2.52473	4.04939	3.47249	0.00574063	0.391016	2.24104	Up
XACT	1.96784	0.873203	3.48389	0.00563045	0.38724	2.24946	Up
PTPN1	2.82554	4.44644	3.48894	0.0055824	0.386707	2.25318	Up
NOTCH2	3.76337	3.31943	3.48955	0.00557656	0.386707	2.25363	Up
RNF213	2.65022	4.52543	3.49372	0.00553718	0.385663	2.25671	Up
NCOR2	2.5895	5.77937	3.4974	0.00550268	0.383957	2.25943	Up
PRRC2C	2.26076	5.48464	3.49871	0.00549044	0.3838	2.26039	Up
OSMR	4.30581	4.02878	3.51962	0.00529903	0.378303	2.2758	Up
KAZN	2.36328	1.5993	3.52089	0.00528759	0.378303	2.27674	Up
SNORA75	2.21715	1.08399	3.52739	0.00522965	0.376545	2.28153	Up
MAGT1	3.67615	5.01488	3.52748	0.00522881	0.376545	2.2816	Up
INCENP	2.59892	1.92653	3.53795	0.00513689	0.375097	2.2893	Up
HBB	5.47286	3.17962	3.5482	0.00504846	0.372588	2.29684	Up
ADAMTS4	4.91126	3.23612	3.55169	0.00501866	0.37196	2.29941	Up
HBA1	3.32922	1.39656	3.55332	0.00500481	0.37196	2.30061	Up
VWF	3.94624	7.29009	3.56484	0.0049082	0.368615	2.30908	Up
HLA-A	3.36582	4.17012	3.56751	0.00488605	0.368207	2.31104	Up
RPS6KA4	3.25453	3.76106	3.57479	0.00482625	0.365588	2.31639	Up
DYSF	3.7428	4.93071	3.5756	0.00481969	0.365588	2.31698	Up
ZNF460	3.64951	2.08674	3.57732	0.00480569	0.365588	2.31824	Up
CHD3	4.07211	5.1239	3.57787	0.00480123	0.365588	2.31865	Up
TAGLN2	2.96423	6.05045	3.58139	0.00477268	0.365588	2.32124	Up
TUT7	2.92142	3.93388	3.59043	0.00470038	0.363683	2.32787	Up
FBN1	4.65573	4.2115	3.59317	0.00467866	0.362733	2.32988	Up
SRC	1.60244	1.81567	3.59846	0.00463704	0.361663	2.33376	Up
CHD4	2.31996	3.30137	3.60267	0.0046042	0.36048	2.33685	Up
SPACA6	2.03656	2.35367	3.60708	0.00457007	0.36048	2.34008	Up
ANKRD36	4.03951	2.63763	3.61584	0.00450302	0.360233	2.3465	Up
ANGPT2	3.56601	2.36297	3.6168	0.00449571	0.360233	2.3472	Up
NKX2-5	3.36033	4.90778	3.63226	0.00438008	0.360233	2.35852	Up
SHROOM4	2.84407	3.01707	3.63459	0.00436291	0.360168	2.36022	Up
RPTOR	2.54641	3.84909	3.64256	0.00430468	0.356805	2.36606	Up
RPS9	1.80581	0.897379	3.64801	0.0042654	0.355684	2.37004	Up
SMCR5	3.31178	1.59894	3.6506	0.00424684	0.355684	2.37193	Up
MT-TH	4.9899	2.72443	3.65772	0.00419624	0.353743	2.37714	Up
NFATC2	2.76407	2.49067	3.66216	0.00416502	0.35363	2.38038	Up
MXRA5	3.2936	3.48251	3.66403	0.00415194	0.353302	2.38175	Up
PTMA	3.81786	5.24177	3.66572	0.00414017	0.353083	2.38298	Up
CASC15	2.35434	2.01641	3.67946	0.00404564	0.348116	2.39301	Up
RNA5SP225	2.09364	0.872349	3.68763	0.00399051	0.347062	2.39897	Up
ARHGAP26	3.97268	5.07018	3.69234	0.00395907	0.345312	2.40241	Up
RN7SKP71	3.97203	1.65501	3.69234	0.00395903	0.345312	2.40241	Up
PKD1L1	2.37162	2.30123	3.69352	0.00395124	0.345312	2.40327	Up
SRFBP1	1.79303	1.69161	3.69704	0.00392794	0.345312	2.40584	Up
KDM1A	3.14907	4.91203	3.70146	0.00389894	0.345312	2.40905	Up
CASTOR2	3.94136	5.16355	3.70494	0.0038762	0.345144	2.41159	Up
AP1M1	2.30729	4.80866	3.71979	0.00378093	0.339814	2.4224	Up
AKR1C1	2.38353	1.84479	3.7319	0.00370501	0.33614	2.43121	Up
SNORA47	4.30396	1.79938	3.73545	0.00368306	0.33614	2.43379	Up
GTF2A1	2.09846	3.45473	3.73719	0.00367232	0.33614	2.43506	Up
KIF1C	2.96042	8.60683	3.74207	0.00364247	0.336027	2.4386	Up
RCC1	2.60982	1.65747	3.74492	0.00362515	0.335843	2.44067	Up
FAM222B	2.27751	3.8581	3.75072	0.0035901	0.335843	2.44489	Up
ANTXR1	3.39221	4.86899	3.75874	0.00354228	0.335659	2.45072	Up
MT-TC	4.69583	4.04593	3.75926	0.00353921	0.335659	2.45109	Up
NSMF	1.91511	3.61492	3.76074	0.00353051	0.335659	2.45216	Up
TOR4A	3.58179	3.09672	3.76547	0.00350269	0.334385	2.4556	Up
ADAMTS2	2.85025	2.66737	3.78673	0.00338054	0.326964	2.47101	Up
NAV2	4.05829	4.84906	3.8283	0.00315437	0.314429	2.50109	Up
SNORA49	4.42915	1.84548	3.83527	0.00311799	0.312871	2.50612	Up
EDNRB	3.47139	3.99529	3.83997	0.00309374	0.312871	2.50952	Up
ROCK1	2.30092	4.95756	3.84306	0.00307789	0.312871	2.51175	Up
RNY1	5.44709	2.29695	3.86888	0.00294873	0.305959	2.53036	Up
TP53BP2	2.22425	3.10553	3.87024	0.00294211	0.305959	2.53134	Up
RNU1-4	4.26709	1.77795	3.87439	0.00292195	0.305959	2.53433	Up
SNORA26	3.48408	1.59833	3.87831	0.00290301	0.30523	2.53715	Up
MIS18BP1	3.39588	2.39866	3.88494	0.00287127	0.304394	2.54193	Up
FAM214B	2.45061	3.87502	3.88649	0.00286394	0.304394	2.54304	Up
SERPINE1	4.2318	3.85497	3.90818	0.00276294	0.298749	2.55863	Up
TJP1	4.28483	2.53407	3.91138	0.00274834	0.298749	2.56093	Up
SNORA7B	1.09798	0.4755	3.9142	0.00273553	0.298453	2.56296	Up
CAD	2.87723	3.25604	3.92728	0.00267707	0.296518	2.57234	Up
RNA5SP199	3.83276	1.59698	3.93512	0.00264262	0.295673	2.57797	Up
CEP350	3.59663	4.1305	3.94934	0.00258135	0.292226	2.58815	Up
FLI1	2.9919	3.65114	3.95119	0.0025735	0.292226	2.58948	Up
PLXNA2	4.07766	5.28135	3.96532	0.00251426	0.290632	2.59959	Up
SOX13	3.691	3.51036	3.9734	0.00248102	0.287656	2.60537	Up
EDEM2	2.00945	2.19695	3.9747	0.00247572	0.287656	2.6063	Up
HLA-E	2.22051	1.07203	3.98162	0.00244767	0.287656	2.61125	Up
S100A8	3.86024	1.66119	3.99152	0.00240816	0.286123	2.61832	Up
LCP1	4.46563	3.13828	3.99205	0.00240607	0.286123	2.61869	Up
SNORA3B	4.23303	1.94218	3.99399	0.00239841	0.286123	2.62008	Up
PCDH17	2.38581	2.3994	4.0086	0.00234154	0.282583	2.6305	Up
MT-TW	2.52235	1.17198	4.03544	0.00224069	0.273857	2.64962	Up
RAD50	2.42809	1.65955	4.03752	0.00223307	0.273797	2.6511	Up
PHLDB1	3.90186	6.09546	4.04393	0.00220978	0.273044	2.65565	Up
ZNF532	2.92061	3.9405	4.04542	0.0022044	0.273044	2.65671	Up
KYNU	3.26334	1.45903	4.04625	0.00220137	0.273044	2.65731	Up
EPHA2	3.42753	3.42029	4.04759	0.00219656	0.273044	2.65826	Up
HTT	4.31165	5.0491	4.05341	0.00217573	0.273044	2.6624	Up
COLQ	3.0056	1.9759	4.06496	0.00213505	0.273044	2.67059	Up
HDAC9	2.74711	3.60237	4.07131	0.00211299	0.272232	2.6751	Up
FMN1	3.7311	1.68992	4.07164	0.00211186	0.272232	2.67533	Up
FTH1	3.23554	6.75526	4.08206	0.00207621	0.271016	2.68273	Up
LIMK2	4.12993	5.19683	4.0827	0.00207407	0.271016	2.68318	Up
SNORD94	2.29463	1.04154	4.08589	0.00206328	0.271016	2.68544	Up
MED13L	5.11275	4.39412	4.08852	0.00205446	0.270942	2.6873	Up
ANKRD17	4.85559	5.23206	4.09173	0.00204373	0.270862	2.68958	Up
CLMP	3.02621	2.4894	4.11331	0.0019731	0.265691	2.70485	Up
SCARNA5	3.69061	1.53776	4.14945	0.00186047	0.256832	2.73038	Up
PLBD2	2.85428	3.92007	4.15287	0.00185019	0.256335	2.73278	Up
ADAMTS9	5.23933	3.87492	4.1613	0.00182505	0.255757	2.73872	Up
CD2AP	4.33325	3.74892	4.16615	0.00181076	0.255483	2.74214	Up
SNORA20	3.24417	1.35174	4.17208	0.00179342	0.254955	2.74632	Up
RPL3	2.83304	6.11741	4.18778	0.0017484	0.251305	2.75736	Up
ERCC1	3.05844	5.35578	4.22497	0.0016464	0.242084	2.78346	Up
CAMSAP2	3.62905	2.78264	4.22654	0.00164222	0.242084	2.78457	Up
LMNB2	3.75131	4.37216	4.22963	0.00163407	0.242084	2.78673	Up
AEBP2	3.94381	4.39814	4.25618	0.00156564	0.242084	2.80531	Up
VTRNA1-1	2.87501	1.20117	4.26706	0.00153846	0.240986	2.81291	Up
MYO15B	3.34984	5.7788	4.27748	0.0015129	0.237953	2.82019	Up
SPON1	3.2389	2.59375	4.31395	0.00142693	0.23278	2.8456	Up
RNA5SP259	3.36912	1.4038	4.32028	0.00141254	0.23278	2.85	Up
MAML3	3.37648	2.55349	4.32612	0.00139941	0.23278	2.85406	Up
RNU5B-1	5.301	2.20875	4.3286	0.00139387	0.23278	2.85578	Up
SWAP70	2.52753	4.79894	4.33	0.00139074	0.23278	2.85675	Up
FRYL	3.44513	4.83128	4.33571	0.0013781	0.23278	2.86072	Up
LMTK2	4.12149	4.55935	4.36781	0.00130924	0.224307	2.88298	Up
STUM	3.00475	3.1998	4.4852	0.00108678	0.202227	2.96386	Up
PRR26	2.98559	1.58665	4.49348	0.00107266	0.201792	2.96954	Up
INTS10	3.45823	4.08177	4.49865	0.00106396	0.20114	2.97308	Up
RNU5A-1	4.07572	1.69848	4.4992	0.00106304	0.20114	2.97345	Up
DLGAP4	3.20168	4.91381	4.51146	0.00104271	0.199085	2.98184	Up
PVT1	3.03172	1.51614	4.52481	0.00102103	0.197899	2.99096	Up
SHANK3	4.59751	3.8026	4.52636	0.00101854	0.197899	2.99202	Up
RNU6ATAC	2.75143	1.14762	4.55221	0.000978	0.193468	3.00966	Up
RNA5SP481	3.53039	1.471	4.55848	0.000968435	0.192568	3.01393	Up
LTBP1	3.43521	5.21577	4.59292	0.0009176	0.186321	3.03735	Up
TMEM87B	4.44037	2.68806	4.60625	0.00089868	0.184431	3.0464	Up
MT-TL1	4.02609	6.13299	4.63224	0.000862979	0.179992	3.064	Up
RNU6-6P	3.66168	1.5257	4.67483	0.000807685	0.174222	3.09276	Up
PTPRG	4.19248	4.60616	4.67537	0.000807008	0.174222	3.09312	Up
ITPRIPL2	2.64813	3.67548	4.69564	0.000782051	0.174222	3.10676	Up
PER3	3.42499	4.1283	4.70776	0.000767517	0.173265	3.11491	Up
AGO3	3.75672	3.17946	4.73012	0.000741442	0.171657	3.12992	Up
CSDC2	2.27087	7.34951	4.77285	0.000694194	0.166069	3.15852	Up
MT-TV	8.29194	3.7067	4.79315	0.000672875	0.163436	3.17207	Up
IFT140	2.63744	2.65427	4.80404	0.00066173	0.161753	3.17932	Up
SNORD3C	3.98789	1.66162	4.81355	0.000652155	0.160434	3.18565	Up
RNU1-1	5.92943	2.4706	4.84564	0.00062091	0.156768	3.20697	Up
C5AR1	3.83086	3.09729	4.91479	0.000558857	0.1459	3.2527	Up
PTBP3	3.8908	3.2528	4.9196	0.000554794	0.1459	3.25587	Up
RNA5-8SP6	4.49726	1.87386	4.94127	0.00053687	0.144589	3.27013	Up
PCDHGA9	4.14846	2.12202	4.95174	0.000528438	0.144589	3.27701	Up
MT-TR	3.14058	1.32841	5.00238	0.000489561	0.137517	3.31019	Up
PREX1	3.35966	4.11477	5.04832	0.00045693	0.130863	3.34015	Up
THBS2	2.61012	1.80164	5.05656	0.000451323	0.130504	3.34551	Up
DOCK4	3.97805	3.38374	5.05946	0.000449364	0.130504	3.3474	Up
ZBTB20	3.68224	5.37964	5.07796	0.000437102	0.130499	3.35942	Up
SNORA55	3.96268	1.8386	5.09124	0.000428522	0.129491	3.36803	Up
RNA5SP161	6.8402	2.85008	5.12525	0.000407346	0.126432	3.39004	Up
SNORA14B	3.49324	1.50265	5.15299	0.000390899	0.12398	3.40794	Up
ADAM9	3.8352	3.76856	5.19292	0.000368458	0.118826	3.43361	Up
ADAMTS1	4.66924	5.23466	5.22757	0.000350096	0.115825	3.45581	Up
EGR1	3.23291	3.32266	5.28039	0.000323955	0.109056	3.48952	Up
SNORA5C	2.29457	1.15718	5.29958	0.000314983	0.108192	3.50171	Up
KMT2D	3.90952	6.73441	5.30999	0.000310226	0.108192	3.50832	Up
CDC42EP4	4.06548	4.73859	5.33877	0.000297467	0.107258	3.52656	Up
AQP3	2.71375	2.3031	5.35366	0.000291087	0.106391	3.53598	Up
HSPB1	3.39883	7.52184	5.35621	0.000290009	0.106391	3.53759	Up
PTMS	5.35222	4.94364	5.44636	0.000254516	0.0976757	3.59428	Up
LARGE1	3.2683	5.96518	5.50254	0.000234767	0.0919354	3.62936	Up
MYL12B	4.35325	5.6042	5.59403	0.000206028	0.0850188	3.68607	Up
RNA5SP149	6.08594	2.53581	5.63723	0.000193785	0.0817241	3.71268	Up
LINC00632	4.50662	2.6611	5.66065	0.000187476	0.0799419	3.72705	Up
SNORD3B-1	5.51818	2.29924	5.66999	0.000185023	0.0797825	3.73277	Up
SNORD3A	5.64143	2.36589	5.71076	0.000174704	0.0761889	3.7577	Up
MT-TM	7.1168	3.48771	5.77898	0.000158794	0.0716945	3.79917	Up
RNA5SP141	5.81767	2.42403	5.78575	0.000157302	0.0716945	3.80327	Up
SNORA79B	3.53465	1.51341	5.79656	0.000154948	0.0716441	3.80981	Up
VGLL3	4.15423	2.64354	5.80599	0.000152929	0.0716441	3.81551	Up
CDC42EP1	3.4293	4.34096	5.90167	0.000133952	0.0650716	3.87305	Up
KMT2A	4.52425	5.08375	5.91699	0.000131155	0.0650716	3.88222	Up
CRYBG3	4.61739	3.52626	5.95754	0.000124051	0.064334	3.9064	Up
RNA5S9	5.40709	2.25365	6.05286	0.000108926	0.0605835	3.96287	Up
TRPC4AP	2.5642	4.45574	6.05504	0.000108605	0.0605835	3.96415	Up
MT-TD	3.69693	1.57398	6.1318	9.78973e-05	0.0569243	4.00923	Up
INO80D	2.76305	1.18848	6.17052	9.29322e-05	0.0566105	4.03183	Up
RNU4-2	7.07714	2.94925	6.24594	8.40201e-05	0.0528596	4.07562	Up
NCL	3.24823	6.35012	6.26856	8.15299e-05	0.0521479	4.08868	Up
S100A9	3.47438	1.63553	6.32819	7.53366e-05	0.0490032	4.12299	Up
SNORA73B	6.94225	2.89291	6.33753	7.44138e-05	0.0490032	4.12835	Up
LINC00639	3.54532	2.49634	6.38253	7.01322e-05	0.0472186	4.15408	Up
RNA5SP389	3.58873	1.49531	6.38387	7.00092e-05	0.0472186	4.15484	Up
RNA5-8SN2	7.75076	3.22948	6.41053	6.76025e-05	0.0472186	4.17004	Up
RARRES1	3.85887	2.42556	6.42264	6.65398e-05	0.0472186	4.17692	Up
RNA5SP429	5.82925	2.42885	6.63065	5.08255e-05	0.0398067	4.29392	Up
SNORD17	5.22329	2.26295	6.64503	4.9898e-05	0.0398067	4.30192	Up
RNU1-28P	5.52662	2.35289	6.66296	4.87666e-05	0.0398067	4.31188	Up
H1-4	6.00802	2.5398	6.70518	4.62107e-05	0.0394095	4.33526	Up
IRAK3	3.71607	2.9538	6.7217	4.52501e-05	0.0394095	4.34438	Up
RN7SKP203	4.71331	1.96388	6.73663	4.4401e-05	0.0394095	4.35261	Up
DDX3P1	2.6704	1.14255	6.78056	4.19996e-05	0.0383766	4.37676	Up
RNA5SP298	5.40906	2.25377	7.02421	3.09872e-05	0.0339771	4.50882	Up
RN7SKP80	3.95694	1.85943	7.05603	2.97967e-05	0.0339771	4.52583	Up
RNY3	4.17115	1.73798	7.08192	2.88644e-05	0.0339771	4.53964	Up
MFSD14A	4.13439	1.84572	7.38332	2.0053e-05	0.0274847	4.69782	Up
RNVU1-29	2.17559	0.93563	7.42903	1.89928e-05	0.0269958	4.72141	Up
S100A11	4.29733	4.40079	7.55423	1.63873e-05	0.0251558	4.78549	Up
HIPK1	4.15313	4.60817	7.623	1.51228e-05	0.0241819	4.82037	Up
MT-TY	4.68495	4.70591	7.87021	1.13796e-05	0.0198506	4.94387	Up
ZNF496	3.24848	4.15011	8.17033	8.12813e-06	0.014854	5.09001	Up
KLF8	2.69838	2.54588	8.22619	7.64255e-06	0.0146649	5.11676	Up
RNA5-8SN1	9.36759	3.90316	8.31024	6.97026e-06	0.0140788	5.15675	Up
RN7SL4P	9.93112	5.13367	9.01043	3.32417e-06	0.00750421	5.47832	Up
SOCS3	4.40775	3.29716	9.04188	3.21888e-06	0.00750421	5.4923	Up
NBPF14	5.49567	3.54954	9.50873	2.01688e-06	0.00516011	5.69532	Up
RNU4-1	5.65573	2.35723	9.80754	1.50987e-06	0.00413887	5.82106	Up
RN7SL5P	5.9348	2.57111	10.2286	1.01627e-06	0.00325012	5.99299	Up
FAT4	6.15827	3.59422	10.5202	7.78689e-07	0.00271671	6.10864	Up
SNORD3B-2	6.92373	2.88489	11.1278	4.55931e-07	0.00174973	6.3411	Up
SNORA74B	5.7769	2.45374	11.2364	4.15423e-07	0.00174973	6.38151	Up
RN7SL396P	8.1889	3.43276	11.8641	2.46249e-07	0.00118129	6.60862	Up
RN7SL3	8.64088	4.17367	12.6512	1.32133e-07	0.000724411	6.87899	Up
RN7SL1	10.0712	5.83654	13.1287	9.20819e-08	0.000588971	7.03583	Up
RNA5SP145	9.40232	3.91763	15.2708	2.08245e-08	0.000159836	7.68143	Up
RNA5SP202	13.1934	5.79165	15.947	1.3552e-08	0.000130021	7.868	Up
RNU1-27P	8.92988	3.76298	19.4193	1.89236e-09	2.42077e-05	8.723	Up
RNA5SP370	9.33371	3.92061	20.447	1.1264e-09	2.16139e-05	8.94831	Up
RNA5-8SN3	7.89497	3.28957	21.1606	7.97136e-10	2.16139e-05	9.09847	Up
Name	logFC	AveExpr	t	P.Value	adj.P.Val	logP	Direction
ATP6AP1L	-1.21762	1.09018	-2.21965	0.0499771	0.722672	1.30123	Down
GNB3	-2.27319	2.31477	-2.22247	0.0497357	0.720539	1.30333	Down
MFSD1	-2.25399	2.42681	-2.22279	0.0497086	0.720418	1.30357	Down
CD5L	-0.705232	0.411386	-2.2235	0.0496482	0.72011	1.3041	Down
GMEB2	-1.89759	3.01385	-2.2253	0.0494955	0.718687	1.30543	Down
PTER	-2.27073	2.20962	-2.22534	0.049492	0.718687	1.30547	Down
LINC01151	-0.673358	1.13756	-2.22541	0.0494866	0.718687	1.30551	Down
CGAS	-0.585373	0.438083	-2.22602	0.0494349	0.718623	1.30597	Down
PUS3	-2.13004	1.97023	-2.22609	0.0494287	0.718623	1.30602	Down
BANCR	-1.48989	1.00509	-2.22665	0.0493814	0.718623	1.30644	Down
TOB1-AS1	-1.47792	0.980094	-2.22674	0.0493734	0.718623	1.30651	Down
EEF1B2P6	-1.12191	0.65587	-2.22725	0.0493308	0.718474	1.30688	Down
FNDC1	-1.8172	2.33949	-2.22782	0.0492827	0.718474	1.30731	Down
SLC25A15	-1.04126	1.76332	-2.2281	0.0492587	0.718474	1.30752	Down
EIF4A1P10	-1.15168	0.675087	-2.22855	0.0492207	0.718474	1.30785	Down
GSTM2P1	-0.599906	0.349945	-2.22858	0.0492181	0.718474	1.30787	Down
ZNF511	-1.86068	1.29332	-2.22899	0.0491841	0.718474	1.30818	Down
KIF22	-2.25553	2.27966	-2.23035	0.0490691	0.718042	1.30919	Down
OLFML1	-1.97493	1.70044	-2.2305	0.0490572	0.718042	1.3093	Down
RBFOX1	-1.71618	2.68175	-2.23056	0.0490517	0.718042	1.30935	Down
SLC26A11	-1.11258	1.02864	-2.2307	0.0490402	0.718042	1.30945	Down
ZNF420	-1.63412	1.42092	-2.23098	0.0490168	0.718042	1.30966	Down
ARRDC3	-2.02805	2.54239	-2.2314	0.0489814	0.718042	1.30997	Down
CDC34	-2.54538	3.63224	-2.23161	0.0489636	0.718042	1.31013	Down
SPRY2	-2.38093	3.97636	-2.23191	0.0489388	0.718042	1.31035	Down
ZFP69	-0.728598	0.584806	-2.23201	0.0489296	0.718042	1.31043	Down
CCDC183	-1.63374	1.08907	-2.23263	0.0488777	0.718042	1.31089	Down
ELMOD1	-1.08026	0.710932	-2.23401	0.0487626	0.718042	1.31191	Down
ACP1	-2.50007	3.3889	-2.23416	0.0487502	0.718042	1.31202	Down
RTP4	-1.04657	0.623383	-2.23496	0.048683	0.718042	1.31262	Down
FAM86C2P	-0.964395	0.588752	-2.23581	0.0486121	0.718042	1.31326	Down
TRMT13	-2.35182	2.52276	-2.23624	0.0485768	0.718042	1.31357	Down
DDX50	-2.09843	2.51812	-2.23656	0.04855	0.718042	1.31381	Down
BRCC3	-1.98814	2.75299	-2.2366	0.0485466	0.718042	1.31384	Down
POMP	-2.00195	5.13373	-2.23689	0.0485229	0.718042	1.31405	Down
PLEKHG4B	-0.725206	0.435663	-2.23716	0.0485001	0.718042	1.31426	Down
RAB6A	-3.43993	5.19344	-2.23725	0.0484924	0.718042	1.31433	Down
EXD2	-2.51923	2.98747	-2.2378	0.0484469	0.718042	1.31473	Down
GPRASP2	-1.96531	2.52742	-2.23782	0.0484454	0.718042	1.31475	Down
ACOT1	-1.04679	0.61063	-2.23829	0.0484062	0.718042	1.3151	Down
LAPTM4A	-1.93183	5.45378	-2.23941	0.0483132	0.718042	1.31593	Down
BID	-1.75831	2.25307	-2.24121	0.0481649	0.718042	1.31727	Down
SH3RF1	-1.55471	2.20269	-2.24217	0.0480854	0.718042	1.31799	Down
CFL2	-1.26415	8.01212	-2.2425	0.0480587	0.718042	1.31823	Down
TNFRSF21	-2.24009	1.58696	-2.2429	0.0480254	0.718042	1.31853	Down
OIP5-AS1	-2.6549	6.445	-2.24371	0.0479584	0.718042	1.31914	Down
PILRA	-1.17444	0.713507	-2.24381	0.0479506	0.718042	1.31921	Down
APOL4	-0.751107	0.812199	-2.24381	0.0479505	0.718042	1.31921	Down
LMO1	-1.36019	0.793442	-2.24478	0.0478709	0.718042	1.31993	Down
LRRC27	-1.22218	1.11376	-2.24537	0.0478222	0.718042	1.32037	Down
TIMM50	-2.13841	3.04919	-2.24596	0.0477739	0.718042	1.32081	Down
C12orf4	-1.17686	1.66582	-2.24625	0.0477501	0.718042	1.32103	Down
DPH3	-1.68669	2.21969	-2.24645	0.0477336	0.718042	1.32118	Down
SNRPG	-2.04402	2.38318	-2.24678	0.0477068	0.718042	1.32142	Down
CRTAP	-1.98017	4.65394	-2.24703	0.0476864	0.718042	1.32161	Down
CTNNA1	-2.39253	6.58712	-2.2473	0.0476648	0.718042	1.3218	Down
HDHD2	-1.69835	1.90974	-2.24844	0.0475712	0.718042	1.32266	Down
CASD1	-2.03101	2.46601	-2.24848	0.0475681	0.718042	1.32268	Down
TIGAR	-1.3884	1.21513	-2.24874	0.0475465	0.718042	1.32288	Down
UBE2E2	-2.03798	2.76872	-2.2493	0.0475011	0.718042	1.3233	Down
SLC35G1	-0.87939	0.540272	-2.25035	0.0474155	0.718042	1.32408	Down
HPS3	-1.08346	1.11687	-2.25088	0.047373	0.718042	1.32447	Down
RADX	-0.713656	0.517321	-2.25145	0.0473267	0.718042	1.32489	Down
SULT1C2	-1.26654	1.0325	-2.25268	0.0472268	0.718042	1.32581	Down
OGFOD3	-2.02335	2.73356	-2.25361	0.0471511	0.718042	1.32651	Down
LDLRAP1	-2.56668	3.07524	-2.25363	0.0471496	0.718042	1.32652	Down
LINC00662	-2.15353	2.52064	-2.25376	0.0471394	0.718042	1.32662	Down
BSG	-2.32628	8.18812	-2.25558	0.0469922	0.718042	1.32797	Down
ARF3	-2.41322	3.41843	-2.2579	0.0468059	0.718042	1.3297	Down
RWDD4	-2.02014	1.53166	-2.25832	0.0467721	0.718042	1.33001	Down
WT1-AS	-1.78559	1.27469	-2.25904	0.0467141	0.718042	1.33055	Down
RTL9	-0.88626	0.516985	-2.25955	0.0466732	0.718042	1.33093	Down
SHLD2P1	-0.594532	0.358678	-2.25985	0.0466497	0.718042	1.33115	Down
SRSF11	-1.97722	3.73014	-2.26118	0.0465428	0.718042	1.33215	Down
LCA5L	-0.616394	0.384949	-2.26193	0.046483	0.718042	1.33271	Down
CCNE2	-0.802972	0.549642	-2.26269	0.0464222	0.718042	1.33327	Down
DTD2	-0.896162	0.598749	-2.26286	0.0464094	0.718042	1.33339	Down
ATP7B	-1.00498	1.7484	-2.26435	0.0462906	0.717483	1.33451	Down
HAGHL	-2.31657	2.36277	-2.26463	0.0462682	0.717428	1.33472	Down
SERF2	-2.09437	7.31618	-2.26551	0.0461986	0.716639	1.33537	Down
COMMD4	-2.4129	2.65632	-2.26569	0.0461843	0.716639	1.33551	Down
ADRA1B	-1.03369	0.689216	-2.26588	0.046169	0.716639	1.33565	Down
SLC16A13	-0.613418	0.573105	-2.26822	0.0459841	0.715335	1.33739	Down
RBM48	-1.52134	2.26241	-2.26857	0.0459565	0.715196	1.33765	Down
COPS8	-1.8207	3.03066	-2.26877	0.0459405	0.715196	1.3378	Down
FAM216A	-1.11385	1.13481	-2.26911	0.0459138	0.715196	1.33806	Down
CHL1-AS2	-0.82745	0.482679	-2.26962	0.0458735	0.715196	1.33844	Down
LRRC75B	-1.52604	0.949226	-2.27104	0.0457618	0.714484	1.3395	Down
UCKL1-AS1	-1.86793	1.59184	-2.27205	0.0456825	0.714116	1.34025	Down
SFRP4	-0.764477	0.588243	-2.27244	0.0456517	0.713927	1.34054	Down
CUTALP	-2.27298	2.58185	-2.27245	0.0456511	0.713927	1.34055	Down
LOXL1-AS1	-1.36782	1.14284	-2.27352	0.0455673	0.713769	1.34135	Down
TEX30	-0.912507	0.94493	-2.27429	0.0455072	0.713411	1.34192	Down
C19orf54	-1.86908	1.92659	-2.27471	0.0454747	0.713193	1.34223	Down
RAVER2	-1.96633	2.51603	-2.27592	0.0453797	0.712285	1.34314	Down
ZNF441	-1.34332	2.20563	-2.27609	0.0453669	0.712285	1.34326	Down
COX7A1	-2.32844	6.69532	-2.27694	0.0453004	0.711946	1.3439	Down
TSPY26P	-1.54836	1.57517	-2.27708	0.0452895	0.711946	1.344	Down
HMGB1P39	-0.933704	0.560245	-2.27785	0.0452294	0.711946	1.34458	Down
TPT1	-1.94959	7.94675	-2.27887	0.0451504	0.711946	1.34534	Down
SLC38A11	-0.650335	0.379362	-2.27953	0.0450995	0.711946	1.34583	Down
TNFSF10	-1.93345	2.62973	-2.27953	0.0450992	0.711946	1.34583	Down
CA14	-1.84031	1.5871	-2.27954	0.045099	0.711946	1.34583	Down
ATP6V1F	-1.49731	3.24324	-2.28049	0.0450251	0.711946	1.34655	Down
ZNF658B	-0.714658	0.418526	-2.28129	0.0449629	0.711946	1.34715	Down
ZC4H2	-1.53183	1.54273	-2.28154	0.0449442	0.711946	1.34733	Down
LINC01273	-0.769243	0.448725	-2.28185	0.0449203	0.711946	1.34756	Down
SLC4A1AP	-2.58264	3.98273	-2.2823	0.0448851	0.711946	1.3479	Down
KIF24	-1.2248	0.799745	-2.28245	0.0448739	0.711946	1.34801	Down
MAGOHB	-1.58182	1.52405	-2.28289	0.0448396	0.711946	1.34834	Down
NEDD8P1	-0.986745	0.575601	-2.28432	0.0447297	0.711946	1.3494	Down
WDR97	-0.886341	0.517032	-2.28448	0.0447172	0.711946	1.34953	Down
THOC6	-1.3458	1.47148	-2.28531	0.0446539	0.711946	1.35014	Down
C19orf18	-1.49466	1.40437	-2.2856	0.0446314	0.711946	1.35036	Down
P2RX5-TAX1BP3	-0.838516	0.496157	-2.28619	0.0445863	0.711767	1.3508	Down
ENO3	-2.51871	6.51346	-2.28645	0.0445662	0.711743	1.35099	Down
VRK1	-1.56949	1.2746	-2.28659	0.0445559	0.711743	1.35109	Down
UNG	-2.5404	2.74948	-2.2867	0.0445476	0.711743	1.35118	Down
ARIH2	-3.22211	4.86145	-2.28798	0.044449	0.711521	1.35214	Down
CHGB	-2.18417	1.67952	-2.28808	0.0444415	0.711521	1.35221	Down
GAPDHP63	-1.73458	1.01184	-2.28885	0.044383	0.711521	1.35278	Down
ANAPC11	-2.22774	3.44951	-2.28955	0.0443298	0.711521	1.3533	Down
BAMBI	-2.34305	1.88265	-2.29	0.0442957	0.711521	1.35364	Down
BNIPL	-0.858407	0.500737	-2.2903	0.0442721	0.711521	1.35387	Down
SDHDP6	-1.18971	0.762114	-2.29076	0.0442374	0.711521	1.35421	Down
ZC3H12B	-0.674686	0.472742	-2.29131	0.0441954	0.711521	1.35462	Down
TMEM53	-1.39814	1.45307	-2.29147	0.0441836	0.711521	1.35474	Down
EIF2S1	-1.84795	3.32418	-2.29245	0.0441091	0.711521	1.35547	Down
GGTA1P	-1.6624	1.83781	-2.2948	0.0439313	0.710173	1.35723	Down
MTCH2	-1.19314	0.697819	-2.29593	0.0438457	0.709954	1.35807	Down
RACGAP1	-1.84196	1.63138	-2.29631	0.0438172	0.709954	1.35836	Down
HPR	-2.65281	3.48817	-2.29718	0.0437518	0.709664	1.359	Down
MTRES1	-1.94122	3.03962	-2.29789	0.0436987	0.709101	1.35953	Down
ASB4	-1.22686	0.816197	-2.29792	0.0436965	0.709101	1.35955	Down
LNX1	-1.84105	1.86191	-2.29827	0.0436703	0.709101	1.35981	Down
TRIM54	-2.37817	5.97734	-2.29935	0.0435889	0.708819	1.36062	Down
ATP1B2	-1.79832	2.04232	-2.30012	0.0435315	0.708819	1.3612	Down
SLC28A1	-0.836361	0.487877	-2.30047	0.0435053	0.708819	1.36146	Down
TIPIN	-0.606124	0.608645	-2.30109	0.0434586	0.708528	1.36192	Down
OTULINL	-0.657677	0.517438	-2.30302	0.0433149	0.70736	1.36336	Down
SHLD3	-0.674022	0.39318	-2.30312	0.043307	0.70736	1.36344	Down
EARS2	-2.27792	2.46787	-2.30439	0.0432124	0.706617	1.36439	Down
VPS33B	-0.860609	0.629195	-2.30483	0.04318	0.706617	1.36472	Down
ZSCAN31	-2.24302	2.08414	-2.30641	0.0430625	0.70534	1.3659	Down
ZNF23	-0.636167	0.419277	-2.30649	0.0430568	0.70534	1.36596	Down
SCML1	-1.59492	1.64638	-2.30708	0.0430131	0.70534	1.3664	Down
GAL3ST4	-0.890544	0.53536	-2.30741	0.0429888	0.705337	1.36664	Down
PRTFDC1	-1.37869	1.05456	-2.30741	0.0429887	0.705337	1.36665	Down
NAP1L3	-1.30598	0.788791	-2.30752	0.0429809	0.705337	1.36672	Down
FIZ1	-2.62875	3.28827	-2.30774	0.042964	0.705337	1.36689	Down
NUDT19	-1.75095	2.57029	-2.30789	0.0429531	0.705337	1.36701	Down
TRIM62	-1.74165	1.72115	-2.31122	0.0427082	0.70374	1.36949	Down
NIPSNAP3A	-1.93691	2.79374	-2.31123	0.0427072	0.70374	1.3695	Down
DPY19L2P4	-1.327	1.16371	-2.3117	0.0426727	0.70374	1.36985	Down
POLR2H	-2.0176	2.18522	-2.31231	0.0426278	0.70374	1.37031	Down
LINC02822	-0.951354	0.594057	-2.31234	0.0426255	0.70374	1.37033	Down
GADD45G	-1.71452	2.60444	-2.31278	0.0425931	0.70374	1.37066	Down
NOMO1	-1.32919	1.28682	-2.31366	0.0425292	0.70374	1.37131	Down
P2RY14	-1.08541	0.86857	-2.31394	0.0425081	0.70374	1.37153	Down
KIAA1191	-2.91857	4.83659	-2.31423	0.0424873	0.70374	1.37174	Down
KTI12	-1.22145	0.737245	-2.31579	0.042373	0.703561	1.37291	Down
FAM89B	-1.95228	1.36847	-2.31635	0.0423324	0.703497	1.37333	Down
SLC9A3R1	-1.61553	2.06923	-2.3178	0.0422269	0.703055	1.37441	Down
CMC2	-2.37774	2.85929	-2.31928	0.0421192	0.702175	1.37552	Down
DLL1	-0.840435	0.496809	-2.32153	0.0419565	0.700376	1.3772	Down
ZNF304	-1.96319	1.68254	-2.32232	0.0418996	0.700299	1.37779	Down
ANKS3	-1.48739	1.89875	-2.32415	0.041768	0.698749	1.37916	Down
SMIM20	-2.28859	2.95612	-2.32429	0.0417576	0.698749	1.37926	Down
ALG3	-1.69131	2.14273	-2.32472	0.0417265	0.698664	1.37959	Down
ACKR3	-2.38525	2.37074	-2.32521	0.0416917	0.698664	1.37995	Down
BCS1L	-2.31245	3.21669	-2.32613	0.0416254	0.698495	1.38064	Down
RRP7A	-2.08833	3.25706	-2.3268	0.0415777	0.698	1.38114	Down
MTCO2P22	-2.27041	1.32441	-2.32744	0.0415321	0.697823	1.38162	Down
ABHD4	-1.81169	2.56147	-2.32791	0.041498	0.697823	1.38197	Down
RPS4X	-3.16761	6.08881	-2.32817	0.0414798	0.697823	1.38216	Down
SNX17	-2.70869	3.73074	-2.32855	0.0414522	0.697823	1.38245	Down
WDR12	-1.74711	2.29467	-2.32929	0.0413997	0.697823	1.383	Down
PFDN4	-1.8377	1.59802	-2.32963	0.0413756	0.697823	1.38326	Down
PLA2G4B	-0.70144	0.409173	-2.3307	0.0412993	0.6974	1.38406	Down
TAS1R3	-1.31784	1.15833	-2.33181	0.0412203	0.696571	1.38489	Down
STRIT1	-0.691743	0.403517	-2.33332	0.0411132	0.695955	1.38602	Down
ZMAT4	-0.656612	0.383024	-2.33351	0.0410997	0.695955	1.38616	Down
MRAS	-3.09876	6.01154	-2.33428	0.0410451	0.695955	1.38674	Down
NDUFB6	-2.85904	4.70381	-2.33477	0.0410105	0.695782	1.38711	Down
ZNF773	-1.47805	1.04459	-2.33483	0.0410067	0.695782	1.38715	Down
FIG4	-1.77873	2.09055	-2.33741	0.0408246	0.69447	1.38908	Down
COX16	-1.53451	0.944506	-2.33746	0.0408211	0.69447	1.38912	Down
CHRD	-1.90769	2.01136	-2.33774	0.0408015	0.69447	1.38932	Down
DARS1	-2.49154	3.8963	-2.3379	0.0407904	0.69447	1.38944	Down
FAM162A	-2.7465	4.20695	-2.33809	0.0407766	0.69447	1.38959	Down
LINC02587	-0.684559	0.59469	-2.33869	0.0407349	0.69447	1.39003	Down
F8	-1.71652	3.40037	-2.34162	0.0405297	0.693759	1.39223	Down
UBAP1L	-1.77767	2.04808	-2.34235	0.0404788	0.693198	1.39277	Down
RBM26-AS1	-1.63429	1.15746	-2.34252	0.0404669	0.693198	1.3929	Down
DRG1	-2.51838	4.35379	-2.3431	0.0404266	0.692921	1.39333	Down
TIMM23B	-1.27443	1.1804	-2.34376	0.0403804	0.69282	1.39383	Down
ST3GAL6	-1.66086	3.46845	-2.34389	0.0403715	0.69282	1.39392	Down
ANKRA2	-2.18205	2.41094	-2.34621	0.0402104	0.69282	1.39566	Down
MOSPD1	-2.56616	2.13466	-2.34627	0.0402057	0.69282	1.39571	Down
MKRN2OS	-0.745983	0.460776	-2.34686	0.0401653	0.69282	1.39615	Down
ZMYM5	-1.89537	1.6418	-2.34749	0.0401219	0.69282	1.39662	Down
TPM2	-2.01822	6.77891	-2.34833	0.0400637	0.692579	1.39725	Down
MED13	-2.30087	3.72877	-2.34848	0.040053	0.692579	1.39736	Down
HEATR5A	-2.68795	2.7708	-2.34876	0.040034	0.692579	1.39757	Down
EFNA4	-1.0518	0.619686	-2.34952	0.0399814	0.692092	1.39814	Down
RPL9	-3.06445	5.65446	-2.34985	0.0399585	0.692008	1.39839	Down
NAAA	-1.58828	1.87995	-2.35016	0.0399375	0.691955	1.39862	Down
ELAC1	-1.622	1.07857	-2.35105	0.039876	0.691795	1.39929	Down
EFCAB7	-1.82021	1.36903	-2.3516	0.0398386	0.691795	1.3997	Down
WDR73	-1.85269	1.22637	-2.3516	0.0398382	0.691795	1.3997	Down
DIS3L2	-1.98235	2.96692	-2.35414	0.0396642	0.690805	1.4016	Down
RABGAP1L-DT	-0.720693	0.605432	-2.35448	0.0396413	0.690805	1.40185	Down
MOB4	-1.91067	2.78972	-2.35494	0.0396094	0.690635	1.4022	Down
RRS1	-1.74296	2.59728	-2.35496	0.0396079	0.690635	1.40222	Down
LUC7L	-2.57305	3.36018	-2.35721	0.039455	0.688882	1.4039	Down
C14orf180	-1.35747	1.44639	-2.35745	0.0394384	0.688882	1.40408	Down
NUDT2	-1.82468	1.48666	-2.35904	0.0393305	0.688589	1.40527	Down
CXCL14	-1.44944	1.32042	-2.35924	0.0393169	0.688589	1.40542	Down
ACAA1	-2.9348	4.29656	-2.36034	0.0392427	0.688307	1.40624	Down
ATP5MC3	-3.19104	7.20028	-2.36064	0.0392221	0.68826	1.40647	Down
ZNF668	-0.94728	0.931404	-2.36143	0.0391687	0.687675	1.40706	Down
DCUN1D2	-2.77255	5.36463	-2.363	0.0390629	0.687555	1.40824	Down
UBBP1	-1.64361	0.958775	-2.36367	0.0390177	0.687308	1.40874	Down
LRRK2-DT	-0.876136	0.589206	-2.36384	0.0390061	0.687308	1.40887	Down
ST8SIA6	-1.2317	1.81164	-2.36551	0.038894	0.687199	1.41012	Down
UQCC2	-2.80863	3.86927	-2.36582	0.0388734	0.687169	1.41035	Down
BTBD6	-1.85956	2.52251	-2.36607	0.0388561	0.687169	1.41054	Down
KCTD1	-2.2099	2.25206	-2.36676	0.0388105	0.687169	1.41105	Down
TPT1P4	-1.05538	0.615636	-2.36894	0.0386646	0.685495	1.41269	Down
GMNN	-1.34884	0.943522	-2.36927	0.0386426	0.685495	1.41293	Down
BET1	-1.67448	1.56699	-2.36949	0.0386281	0.685495	1.4131	Down
TNFSF13	-1.33346	1.03112	-2.37013	0.0385854	0.685234	1.41358	Down
BDH2	-2.75535	2.44731	-2.37112	0.0385192	0.684793	1.41432	Down
ATG4D	-2.25023	2.6168	-2.37114	0.0385179	0.684793	1.41434	Down
HNRNPA1P7	-1.23576	1.2509	-2.37195	0.0384641	0.684793	1.41494	Down
PPP1R16A	-1.91477	2.76639	-2.37362	0.0383535	0.683647	1.41619	Down
ARF4	-2.05938	4.954	-2.37422	0.0383134	0.68325	1.41665	Down
YPEL4	-1.00794	0.625083	-2.37557	0.0382243	0.682295	1.41766	Down
UAP1	-1.94692	2.05244	-2.3765	0.0381633	0.682156	1.41835	Down
EIF4A2	-2.47788	6.3942	-2.37734	0.0381082	0.682156	1.41898	Down
MTCO3P12	-4.35149	4.66221	-2.37818	0.0380529	0.682027	1.41961	Down
MIR9-3HG	-0.687698	0.413754	-2.3785	0.0380318	0.682027	1.41985	Down
NIF3L1	-1.9584	1.66671	-2.37858	0.0380265	0.682027	1.41991	Down
EIF1AX	-2.50537	4.33865	-2.37866	0.0380216	0.682027	1.41997	Down
ERLIN2	-2.33914	3.05957	-2.3788	0.038012	0.682027	1.42008	Down
FAM151A	-1.82907	1.11031	-2.37915	0.0379888	0.682027	1.42034	Down
LINC00863	-0.634042	0.544465	-2.3793	0.037979	0.682027	1.42046	Down
DACT3	-1.80065	2.75692	-2.37969	0.0379536	0.682027	1.42075	Down
ENTPD3	-0.996453	0.696181	-2.37974	0.0379504	0.682027	1.42078	Down
MTND3P25	-1.87917	1.09618	-2.38029	0.0379144	0.682027	1.4212	Down
TMEM14A	-1.49993	1.03668	-2.38178	0.0378171	0.682027	1.42231	Down
RAB1A	-2.99689	3.93578	-2.38305	0.0377344	0.682027	1.42326	Down
MOAP1	-0.928269	0.88117	-2.38308	0.0377324	0.682027	1.42329	Down
C1orf159	-1.30975	1.07242	-2.38345	0.0377082	0.682027	1.42356	Down
ARHGEF3	-3.0618	3.43683	-2.38468	0.0376281	0.682027	1.42449	Down
ABITRAM	-1.75709	2.01183	-2.38494	0.0376114	0.682027	1.42468	Down
ANKRD37	-0.981648	0.645833	-2.38519	0.0375953	0.682027	1.42487	Down
XKR8	-1.88278	1.29274	-2.38606	0.0375386	0.682027	1.42552	Down
C1GALT1C1L	-0.692723	0.404088	-2.38702	0.0374762	0.681879	1.42624	Down
SCOC-AS1	-0.876731	0.689	-2.38711	0.0374704	0.681879	1.42631	Down
GRIN2A	-2.43959	2.78772	-2.38731	0.0374578	0.681879	1.42646	Down
DDX12P	-1.21206	1.02043	-2.38772	0.0374314	0.681879	1.42676	Down
LAMA4	-1.62483	5.50331	-2.38838	0.0373883	0.681879	1.42726	Down
RPL23AP42	-2.6069	1.71178	-2.38853	0.0373789	0.681879	1.42737	Down
ENOX2	-2.41006	2.38841	-2.38891	0.0373543	0.681879	1.42766	Down
ALDH7A1	-2.49076	3.49051	-2.39005	0.037281	0.681879	1.42851	Down
MARCHF11-AS1	-1.4491	0.887273	-2.392	0.0371556	0.681606	1.42998	Down
NDUFB1	-2.96202	4.18271	-2.39272	0.0371091	0.681078	1.43052	Down
EIF4HP2	-1.2292	1.11697	-2.39428	0.0370092	0.680547	1.43169	Down
KPTN	-1.53136	1.28388	-2.39572	0.0369173	0.679835	1.43277	Down
PLPBP	-1.77196	3.96092	-2.39625	0.0368838	0.679641	1.43316	Down
ARMC10	-1.54939	1.1011	-2.39629	0.0368809	0.679641	1.4332	Down
LINC00888	-2.09811	2.07597	-2.39655	0.0368647	0.679641	1.43339	Down
LAT2	-1.42458	1.23302	-2.39667	0.0368571	0.679641	1.43348	Down
DPH6-DT	-1.22031	0.813983	-2.39673	0.0368533	0.679641	1.43352	Down
ST8SIA2	-1.86888	1.39795	-2.3977	0.0367916	0.679641	1.43425	Down
FLVCR1-DT	-1.36442	0.832375	-2.39774	0.036789	0.679641	1.43428	Down
FBXO6	-2.06302	1.74553	-2.39812	0.0367645	0.679641	1.43457	Down
CCNB1IP1	-2.48171	3.70534	-2.39892	0.0367137	0.679641	1.43517	Down
SGTA	-3.29064	4.81118	-2.40002	0.0366444	0.679641	1.43599	Down
RGS2	-1.52972	1.39992	-2.40004	0.0366431	0.679641	1.43601	Down
ARHGAP22	-0.822699	0.704261	-2.4003	0.0366265	0.679641	1.4362	Down
ANAPC16	-2.82053	5.99753	-2.40099	0.0365828	0.679641	1.43672	Down
C9orf116	-1.02115	0.595669	-2.40496	0.0363331	0.679641	1.4397	Down
RPL23P2	-0.661821	0.386062	-2.40511	0.0363237	0.679641	1.43981	Down
C11orf58	-2.09535	4.20382	-2.40596	0.0362698	0.679641	1.44045	Down
PPP1R1C	-2.13979	2.57315	-2.40616	0.0362575	0.679641	1.4406	Down
FMO4	-1.59255	1.35893	-2.40694	0.0362087	0.679641	1.44119	Down
CT62	-0.603092	0.474747	-2.40761	0.036167	0.679641	1.44169	Down
PDK1	-3.01536	3.41458	-2.40773	0.0361592	0.679641	1.44178	Down
TMEM119	-0.648527	0.468329	-2.40785	0.0361517	0.679641	1.44187	Down
TRAK2	-2.05502	6.6264	-2.40825	0.036127	0.679641	1.44217	Down
EFCAB11	-1.90753	1.47278	-2.40866	0.0361014	0.679641	1.44248	Down
JMJD6	-2.9914	4.23705	-2.4087	0.0360987	0.679641	1.44251	Down
GSKIP	-1.61789	1.66263	-2.40977	0.036032	0.679641	1.44331	Down
S100A1	-3.71038	5.52663	-2.41097	0.0359575	0.679641	1.44421	Down
MRPS33	-2.63026	3.89533	-2.41121	0.0359425	0.679641	1.44439	Down
DIMT1	-2.59184	2.4953	-2.41187	0.0359015	0.679641	1.44489	Down
STT3B	-1.97682	5.32696	-2.41208	0.0358883	0.679641	1.44505	Down
LMBR1L	-1.58213	2.39254	-2.41209	0.0358879	0.679641	1.44505	Down
ACHE	-0.923075	0.570933	-2.41237	0.0358706	0.679641	1.44526	Down
UQCRFS1	-2.68354	6.47056	-2.414	0.0357693	0.679641	1.44649	Down
PMF1	-1.60966	2.06117	-2.41411	0.035763	0.679641	1.44657	Down
RAB34	-1.73138	2.04452	-2.4142	0.0357573	0.679641	1.44663	Down
CDH19	-2.90927	3.5421	-2.41772	0.0355404	0.679641	1.44928	Down
ZNF671	-1.45241	1.79556	-2.41779	0.035536	0.679641	1.44933	Down
TMEM17	-1.0627	0.67519	-2.41885	0.0354708	0.679641	1.45013	Down
GINS1	-0.742963	0.589006	-2.41899	0.0354624	0.679641	1.45023	Down
PIPSL	-0.827141	0.61493	-2.41958	0.0354263	0.679641	1.45067	Down
UBXN11	-1.48297	2.13972	-2.41959	0.0354257	0.679641	1.45068	Down
RAB28	-2.58646	3.3734	-2.42049	0.0353708	0.679641	1.45136	Down
CHST14	-1.88705	1.92393	-2.42051	0.0353693	0.679641	1.45137	Down
LZTS3	-2.583	3.73097	-2.42075	0.0353546	0.679641	1.45155	Down
SRR	-0.850135	0.846963	-2.4209	0.0353456	0.679641	1.45166	Down
ATPSCKMT	-2.22535	2.48838	-2.42251	0.0352474	0.679454	1.45287	Down
ZNF485	-1.49487	1.1438	-2.42325	0.0352021	0.679419	1.45343	Down
NADK2	-2.52047	2.56886	-2.42396	0.0351591	0.679064	1.45396	Down
TAF9B	-1.58186	1.69456	-2.42538	0.0350729	0.678082	1.45503	Down
MTND4LP5	-0.66194	0.386132	-2.42568	0.0350542	0.678063	1.45526	Down
SLC36A2	-0.736138	0.481696	-2.42711	0.0349681	0.678027	1.45633	Down
ZNF439	-1.70502	1.82276	-2.42771	0.0349319	0.678027	1.45678	Down
RIDA	-2.29549	2.23606	-2.42928	0.0348367	0.676925	1.45796	Down
SBF2-AS1	-1.352	0.84234	-2.42986	0.0348022	0.67678	1.45839	Down
FECH	-2.87345	3.16779	-2.43093	0.0347374	0.676023	1.4592	Down
NDUFA1	-2.20635	5.25941	-2.43197	0.0346751	0.675839	1.45998	Down
UQCC1	-2.5961	3.58561	-2.4324	0.0346495	0.675768	1.4603	Down
HECTD2	-0.945215	1.31601	-2.43319	0.034602	0.675768	1.4609	Down
C5	-0.783951	0.859223	-2.43401	0.0345531	0.675176	1.46151	Down
EMILIN3	-1.95293	1.28089	-2.4343	0.0345357	0.675176	1.46173	Down
PPM1F-AS1	-1.971	2.84589	-2.435	0.034494	0.675051	1.46226	Down
ACTN4P1	-0.758622	0.67598	-2.43597	0.0344363	0.675051	1.46298	Down
NOXA1	-1.87978	1.40332	-2.43624	0.0344203	0.675051	1.46319	Down
NALT1	-0.587927	0.342958	-2.43636	0.0344127	0.675051	1.46328	Down
PRDX2	-3.49114	6.66127	-2.43704	0.0343722	0.675051	1.46379	Down
UBR5-AS1	-0.869673	0.533588	-2.43844	0.034289	0.674479	1.46485	Down
CSDE1	-2.75434	7.99266	-2.43852	0.0342848	0.674479	1.4649	Down
SPAG7	-2.69957	4.75097	-2.43888	0.0342629	0.674479	1.46518	Down
RPL5P34	-0.918997	0.778363	-2.43909	0.0342506	0.674479	1.46533	Down
RFESD	-0.906245	0.582123	-2.43956	0.0342229	0.674479	1.46568	Down
DBP	-1.53365	1.56905	-2.44033	0.0341772	0.674479	1.46626	Down
LINC02334	-1.66262	1.82084	-2.44086	0.0341461	0.674433	1.46666	Down
TXLNG	-1.49494	1.2012	-2.44086	0.0341457	0.674433	1.46666	Down
HAND1	-2.32358	2.75642	-2.44296	0.0340219	0.672673	1.46824	Down
PSENEN	-1.14438	0.773757	-2.4434	0.0339963	0.672514	1.46857	Down
GAPDHP65	-0.928386	0.542488	-2.4441	0.0339552	0.672384	1.46909	Down
ULBP1	-0.866749	0.586101	-2.44412	0.033954	0.672384	1.46911	Down
GAS5-AS1	-0.837232	0.540559	-2.44576	0.0338579	0.671507	1.47034	Down
MT-CO3	-2.86806	12.4558	-2.44601	0.0338429	0.671507	1.47053	Down
ZNF667	-2.08356	1.8897	-2.44676	0.0337994	0.671465	1.47109	Down
UQCRB	-2.14566	8.11961	-2.44686	0.0337932	0.671465	1.47117	Down
CLDND2	-0.633748	0.370529	-2.447	0.0337851	0.671465	1.47128	Down
SPATA5	-1.70771	1.98476	-2.44953	0.0336374	0.671465	1.47318	Down
SLC25A19	-1.6276	1.41348	-2.45125	0.0335374	0.670578	1.47447	Down
MIR208B	-0.781118	0.455652	-2.4523	0.0334766	0.670178	1.47526	Down
DUSP8P5	-1.09529	0.714755	-2.45381	0.0333892	0.670178	1.47639	Down
DNAJC19	-2.25738	3.39443	-2.45405	0.0333754	0.670178	1.47657	Down
AMPH	-1.70731	1.96734	-2.45414	0.0333702	0.670178	1.47664	Down
C1QTNF2	-0.709483	0.413865	-2.45554	0.0332896	0.670178	1.47769	Down
ESD	-1.98889	3.2926	-2.45851	0.033119	0.668247	1.47992	Down
PNKP	-2.07782	2.71725	-2.45859	0.0331144	0.668247	1.47998	Down
LINC02254	-1.17032	0.690685	-2.45892	0.0330953	0.668247	1.48023	Down
AMACR	-1.58172	0.923501	-2.45943	0.0330661	0.668247	1.48062	Down
PCDH7	-3.11948	4.36686	-2.45952	0.0330609	0.668247	1.48068	Down
CACYBPP2	-0.633749	0.369687	-2.46045	0.0330076	0.668109	1.48139	Down
DHRSX	-0.620046	0.507879	-2.46207	0.032915	0.666938	1.48261	Down
IQCN	-1.46227	1.2776	-2.46487	0.0327559	0.665471	1.48471	Down
BEX4	-2.51372	3.43655	-2.46588	0.0326986	0.664659	1.48547	Down
GTF2H3	-1.60491	1.78723	-2.46887	0.0325298	0.661927	1.48772	Down
DUOX2	-0.743392	0.433645	-2.46896	0.0325248	0.661927	1.48779	Down
LINC01521	-0.605712	0.395625	-2.46945	0.0324974	0.661927	1.48815	Down
LPIN3	-2.53821	3.04204	-2.47051	0.0324378	0.66181	1.48895	Down
PBLD	-1.28385	1.38847	-2.47074	0.0324248	0.66181	1.48912	Down
PIGV	-2.17715	1.39192	-2.47209	0.0323487	0.660868	1.49014	Down
ZNF300	-0.673528	0.523588	-2.47591	0.0321354	0.659144	1.49302	Down
KANSL3	-2.62241	5.12065	-2.47633	0.0321124	0.659025	1.49333	Down
COMMD10	-2.46333	2.77228	-2.47816	0.0320107	0.65867	1.49471	Down
CENPQ	-1.62893	1.02795	-2.47843	0.0319958	0.65867	1.49491	Down
HINT2	-1.44957	0.920284	-2.47868	0.0319818	0.65867	1.4951	Down
FAM110A	-0.978809	0.67313	-2.47889	0.0319703	0.65867	1.49525	Down
THAP3	-2.23722	1.73068	-2.47895	0.0319671	0.65867	1.4953	Down
GPR27	-1.94117	2.28997	-2.47901	0.0319637	0.65867	1.49534	Down
PPME1	-2.56702	3.73701	-2.47981	0.0319194	0.65867	1.49595	Down
STARD7-AS1	-1.63226	1.32573	-2.48065	0.031873	0.65867	1.49658	Down
ZFP69B	-0.903619	0.595147	-2.48135	0.0318343	0.65867	1.4971	Down
SMIM10L1	-1.22816	1.20631	-2.48615	0.0315706	0.655974	1.50072	Down
PTGES3L	-1.83023	1.2647	-2.4863	0.0315624	0.655974	1.50083	Down
BCKDK	-2.61358	4.08292	-2.48723	0.0315118	0.655974	1.50153	Down
RANGRF	-1.60155	0.934235	-2.48776	0.0314827	0.655924	1.50193	Down
SLC25A21-AS1	-0.610432	0.391021	-2.48777	0.0314819	0.655924	1.50194	Down
GABRB3	-0.710003	0.494028	-2.48784	0.0314781	0.655924	1.50199	Down
LYPLA1	-1.70334	2.41245	-2.48946	0.0313902	0.655421	1.50321	Down
TTC37	-2.63117	4.56048	-2.49098	0.0313074	0.654047	1.50435	Down
CAMKMT	-1.30779	1.34705	-2.49199	0.0312527	0.653259	1.50511	Down
MYCBP	-1.91207	1.98116	-2.4928	0.0312087	0.653259	1.50572	Down
LPCAT4	-2.05587	3.00153	-2.49434	0.0311254	0.652732	1.50688	Down
PCBP1	-2.24281	3.25846	-2.49533	0.0310724	0.651979	1.50763	Down
VKORC1	-1.2661	0.910072	-2.49675	0.0309957	0.651711	1.5087	Down
FRZB	-0.843954	0.633215	-2.49744	0.0309588	0.651711	1.50922	Down
FAM110C	-1.48627	1.02646	-2.49767	0.0309465	0.651711	1.50939	Down
P2RY11	-1.19127	0.879899	-2.49848	0.0309032	0.651614	1.51	Down
PNCK	-1.81565	1.24473	-2.50223	0.0307028	0.648476	1.51282	Down
DCAF17	-1.1905	1.41164	-2.50313	0.0306551	0.648257	1.5135	Down
ARGFXP2	-0.660084	0.588231	-2.5037	0.030625	0.648257	1.51392	Down
GET3	-2.83151	3.25087	-2.50531	0.0305394	0.648257	1.51514	Down
CDC42EP3	-2.08153	4.21049	-2.50589	0.0305086	0.648257	1.51558	Down
PTRHD1	-1.19185	0.975627	-2.50662	0.03047	0.648196	1.51613	Down
SNRPC	-1.74127	2.6762	-2.50751	0.030423	0.648196	1.5168	Down
BRIX1	-1.80035	2.26755	-2.50755	0.0304212	0.648196	1.51682	Down
SEC11A	-2.67579	3.20161	-2.50826	0.0303834	0.648152	1.51736	Down
OGG1	-2.44169	2.33365	-2.51194	0.0301906	0.646144	1.52013	Down
COX7C	-3.6166	6.40323	-2.51235	0.0301692	0.646144	1.52044	Down
DCHS1	-2.46033	2.71499	-2.5134	0.0301139	0.645633	1.52123	Down
LDHD	-2.12369	3.50424	-2.51404	0.0300809	0.64555	1.52171	Down
PPIL3	-2.91849	2.21646	-2.51517	0.0300216	0.645095	1.52257	Down
DBNDD2	-2.4668	3.55971	-2.51981	0.0297814	0.64101	1.52605	Down
ABHD17C	-1.75323	1.44723	-2.52025	0.0297585	0.640878	1.52639	Down
DNAJC24	-0.976481	1.46055	-2.52042	0.02975	0.640878	1.52651	Down
ZNF22-AS1	-0.930359	0.695551	-2.52051	0.029745	0.640878	1.52659	Down
LINC01270	-0.730001	0.425834	-2.5207	0.0297352	0.640878	1.52673	Down
PSME2P2	-0.875645	0.611815	-2.52206	0.0296651	0.640663	1.52775	Down
TUBD1	-2.31362	1.92462	-2.52281	0.0296269	0.640197	1.52831	Down
ATP5MPL	-4.03315	6.28403	-2.52372	0.0295802	0.639548	1.529	Down
HDHD3	-2.20097	1.72686	-2.52397	0.0295672	0.639548	1.52919	Down
TCF15	-2.38287	2.70273	-2.524	0.0295655	0.639548	1.52922	Down
FNDC5	-3.9729	4.79334	-2.52413	0.0295591	0.639548	1.52931	Down
C20orf96	-1.39406	0.898708	-2.52426	0.0295524	0.639548	1.52941	Down
OXTR	-1.28831	0.763044	-2.52596	0.0294651	0.639221	1.53069	Down
KLHL36	-2.85334	4.58127	-2.52639	0.0294435	0.639221	1.53101	Down
TTLL3	-1.96446	2.78772	-2.52676	0.0294243	0.639221	1.53129	Down
CMC4	-1.86728	1.247	-2.5269	0.0294172	0.639221	1.5314	Down
PSMA1	-2.12223	2.16692	-2.52801	0.0293605	0.638756	1.53224	Down
GPA33	-0.856137	0.499413	-2.52886	0.0293174	0.63818	1.53288	Down
ZNF416	-1.59091	1.33534	-2.53158	0.0291795	0.636625	1.53492	Down
DHX57	-1.95602	2.90878	-2.53224	0.0291461	0.636625	1.53542	Down
ELAVL3	-0.844102	0.566837	-2.53359	0.0290779	0.636216	1.53644	Down
SLFN12	-1.74949	1.58029	-2.53365	0.0290747	0.636216	1.53648	Down
GPS2P1	-0.681978	0.397821	-2.53398	0.0290584	0.636216	1.53673	Down
ZCCHC4	-1.21335	1.27428	-2.53448	0.0290328	0.636216	1.53711	Down
LINC00921	-0.618778	0.711999	-2.53457	0.0290285	0.636216	1.53718	Down
NT5C	-1.63171	1.42037	-2.53473	0.0290203	0.636216	1.5373	Down
TEPSIN	-1.50475	1.47112	-2.53482	0.0290158	0.636216	1.53737	Down
STX16-NPEPL1	-0.676364	0.478982	-2.53485	0.0290142	0.636216	1.53739	Down
MYH7	-2.75961	13.0221	-2.53508	0.0290026	0.636216	1.53756	Down
TLCD4	-2.85088	4.09889	-2.53562	0.0289758	0.636216	1.53796	Down
XPO7	-2.86862	4.23186	-2.53592	0.0289605	0.636216	1.53819	Down
ZNF602P	-0.596931	0.34821	-2.53744	0.0288844	0.636216	1.53934	Down
THOC3	-1.84821	1.3408	-2.53905	0.0288035	0.635648	1.54056	Down
KCNIP2-AS1	-1.54195	0.989513	-2.53934	0.0287893	0.635648	1.54077	Down
SLC35A1	-2.05091	1.24409	-2.5396	0.0287762	0.635648	1.54097	Down
RPS27AP16	-1.70266	1.09556	-2.53994	0.0287593	0.635648	1.54122	Down
LZTR1	-2.1108	1.82852	-2.54004	0.0287541	0.635648	1.5413	Down
CCDC18-AS1	-2.32124	2.58634	-2.54153	0.0286802	0.635485	1.54242	Down
IMP3	-2.36647	2.70335	-2.54218	0.0286476	0.635347	1.54291	Down
MTERF1	-1.5668	1.12724	-2.54291	0.0286113	0.635347	1.54346	Down
SNRPN	-2.59614	3.87207	-2.54525	0.0284956	0.633589	1.54522	Down
ZNF211	-2.03195	2.71973	-2.54634	0.0284418	0.633127	1.54604	Down
SDHD	-3.56581	4.82922	-2.54701	0.0284084	0.632751	1.54655	Down
SLC46A3	-2.34933	3.09284	-2.54751	0.0283841	0.632751	1.54693	Down
MYOC	-2.42808	2.06889	-2.54875	0.0283228	0.631945	1.54786	Down
PA2G4	-2.81726	3.74474	-2.55106	0.0282099	0.631945	1.5496	Down
CISD1	-2.24119	3.05282	-2.55161	0.0281829	0.631945	1.55001	Down
EXOC3-AS1	-1.18974	0.891963	-2.55179	0.0281741	0.631945	1.55015	Down
GPN3	-2.36473	2.14891	-2.55184	0.0281715	0.631945	1.55019	Down
IDUA	-0.98255	0.699193	-2.55493	0.0280209	0.631079	1.55252	Down
MRPL3	-3.14431	3.51861	-2.55498	0.0280184	0.631079	1.55256	Down
HDAC10	-0.660219	0.456614	-2.55769	0.0278872	0.629544	1.5546	Down
FDFT1	-1.82549	1.43961	-2.55916	0.0278161	0.628994	1.5557	Down
GTF2B	-1.40833	1.53018	-2.56061	0.0277458	0.628201	1.5568	Down
C12orf65	-2.63968	2.67406	-2.56124	0.0277159	0.627901	1.55727	Down
SF3B6	-1.7852	3.28095	-2.56139	0.0277083	0.627901	1.55739	Down
CST3	-1.85416	5.35186	-2.56301	0.0276309	0.627078	1.55861	Down
C16orf74	-0.728594	0.425013	-2.56319	0.0276218	0.627078	1.55875	Down
MICOS10	-2.52656	3.81532	-2.5634	0.0276118	0.627078	1.5589	Down
ZNF277	-2.49383	2.91169	-2.5642	0.0275737	0.627078	1.5595	Down
PEBP1	-2.99275	6.30758	-2.56578	0.0274981	0.627033	1.5607	Down
LINC02861	-0.928846	0.549595	-2.56642	0.0274677	0.62671	1.56118	Down
GALNT8	-1.02574	0.621447	-2.56673	0.0274527	0.62671	1.56142	Down
MCMDC2	-1.74843	1.10361	-2.56691	0.0274444	0.62671	1.56155	Down
RHOT2	-2.00489	3.00582	-2.56712	0.0274344	0.62671	1.5617	Down
CAP2	-2.32974	4.2658	-2.56712	0.0274344	0.62671	1.5617	Down
ATP5F1CP1	-1.43435	0.836706	-2.56751	0.0274154	0.62671	1.562	Down
MED31	-1.57886	1.17524	-2.56841	0.0273729	0.62671	1.56268	Down
OGDH	-2.6644	8.26424	-2.56957	0.0273176	0.62664	1.56356	Down
FAM241B	-1.23514	0.777232	-2.57035	0.0272807	0.626167	1.56414	Down
MTND4P26	-0.648818	0.487987	-2.57068	0.0272654	0.626167	1.56439	Down
DCAF8	-2.61118	4.34303	-2.57203	0.0272015	0.6258	1.56541	Down
LAMB3	-2.09137	1.28451	-2.57373	0.027121	0.62473	1.56669	Down
RPL37AP1	-1.02618	0.598605	-2.57454	0.0270829	0.62424	1.56731	Down
MRRF	-2.7927	2.95384	-2.57519	0.0270526	0.624121	1.56779	Down
ZNF284	-1.31858	1.00708	-2.57526	0.0270491	0.624121	1.56785	Down
DYNLT1	-2.89719	5.2073	-2.57581	0.0270233	0.624121	1.56826	Down
MGST2	-2.88367	3.04859	-2.57626	0.0270024	0.624121	1.5686	Down
STX18-AS1	-1.62055	1.25185	-2.5765	0.0269912	0.624121	1.56878	Down
EMC6	-1.21935	0.71129	-2.57677	0.0269785	0.624121	1.56898	Down
ART5	-1.35766	0.79197	-2.57746	0.0269459	0.624121	1.56951	Down
CYB561	-1.42194	1.24304	-2.57838	0.0269033	0.624121	1.57019	Down
C22orf39	-2.44558	2.94088	-2.57981	0.0268363	0.623424	1.57128	Down
ASB10	-1.92331	1.81882	-2.58008	0.026824	0.623424	1.57148	Down
LINC01128	-2.77847	4.15644	-2.5802	0.0268184	0.623424	1.57157	Down
PLRG1	-1.45286	3.53484	-2.5808	0.0267902	0.623424	1.57202	Down
RAC1P2	-1.47569	0.879662	-2.58131	0.0267668	0.623318	1.5724	Down
POFUT2	-1.62877	2.74975	-2.5817	0.0267485	0.623272	1.5727	Down
REEP1	-2.3665	2.08871	-2.5829	0.0266926	0.623076	1.57361	Down
MALSU1	-2.74292	3.89087	-2.58328	0.0266754	0.623076	1.57389	Down
MYLK4	-1.15198	0.966573	-2.58368	0.0266568	0.623076	1.57419	Down
ACOX2	-2.43129	3.21895	-2.5849	0.0266001	0.623076	1.57512	Down
WFDC1	-1.07932	0.792144	-2.58532	0.0265807	0.623076	1.57543	Down
TMEM139	-1.53895	1.17488	-2.58711	0.0264984	0.622736	1.57678	Down
HNRNPA3P1	-0.777589	0.453593	-2.58774	0.0264695	0.622439	1.57725	Down
COPS4	-3.03763	4.06883	-2.58878	0.0264218	0.622079	1.57804	Down
CAPNS1	-1.8973	5.15479	-2.58902	0.0264108	0.622079	1.57822	Down
SMIM30	-3.56694	3.38192	-2.59142	0.0263007	0.620371	1.58003	Down
FOXRED1	-2.32089	3.52729	-2.59181	0.0262827	0.620328	1.58033	Down
CPXM1	-0.724376	0.460826	-2.59207	0.0262711	0.620328	1.58052	Down
ATXN7L2	-0.626029	0.488962	-2.59266	0.0262441	0.620179	1.58097	Down
TOMM40L	-2.71381	3.237	-2.59295	0.0262308	0.620179	1.58119	Down
KIF1C-AS1	-0.906753	0.606962	-2.59384	0.0261905	0.620056	1.58186	Down
TRMT10C	-2.86104	2.95611	-2.59417	0.0261753	0.620056	1.58211	Down
COQ4	-1.49582	1.75524	-2.59432	0.0261685	0.620056	1.58222	Down
GRIK3	-1.10278	0.831265	-2.59527	0.0261256	0.620056	1.58293	Down
S100A10	-2.40814	4.38248	-2.59604	0.0260904	0.620056	1.58352	Down
SLC25A5	-2.74978	4.82696	-2.59653	0.0260683	0.620056	1.58389	Down
CAMK2A	-2.93923	2.33689	-2.59912	0.0259513	0.619361	1.58584	Down
HPN-AS1	-0.614247	0.358311	-2.60082	0.025875	0.618705	1.58712	Down
C12orf57	-2.93449	2.82641	-2.60105	0.0258646	0.618705	1.58729	Down
ITIH2	-1.13921	0.785603	-2.60122	0.0258569	0.618705	1.58742	Down
RWDD2B	-2.90303	2.81069	-2.60152	0.0258434	0.618705	1.58765	Down
SIMC1	-0.949052	1.04749	-2.60195	0.0258242	0.618705	1.58797	Down
EID2B	-0.756037	0.669665	-2.6055	0.0256654	0.617371	1.59065	Down
FRRS1	-1.49905	1.08127	-2.60698	0.0255995	0.617015	1.59177	Down
ZMPSTE24	-2.61792	3.0542	-2.60914	0.0255036	0.615988	1.5934	Down
MIR193BHG	-1.63573	1.90908	-2.60935	0.0254944	0.615988	1.59356	Down
TMEM71	-2.32221	3.47634	-2.61117	0.0254137	0.615988	1.59493	Down
GIMAP2	-1.40661	0.981461	-2.61127	0.0254093	0.615988	1.59501	Down
ERCC8	-1.35126	1.19708	-2.61159	0.0253955	0.615988	1.59524	Down
TSLP	-2.13661	1.78771	-2.61265	0.0253484	0.615988	1.59605	Down
MTCYBP16	-1.25988	0.73493	-2.6138	0.0252979	0.615988	1.59692	Down
HPS4	-1.72774	1.6656	-2.61406	0.0252867	0.615988	1.59711	Down
EYA2	-0.772939	0.48336	-2.61421	0.0252798	0.615988	1.59723	Down
INTS14	-2.17782	1.79318	-2.61527	0.0252335	0.615988	1.59802	Down
SNX7	-2.79305	2.72601	-2.61644	0.0251821	0.615988	1.59891	Down
PEX12	-1.42044	1.24803	-2.61732	0.0251436	0.615919	1.59957	Down
ACP5	-0.677649	0.39843	-2.62034	0.0250121	0.615185	1.60185	Down
RAB40C	-3.17611	2.77467	-2.62073	0.0249953	0.615185	1.60214	Down
PGGT1B	-2.64054	3.02515	-2.62238	0.0249235	0.615185	1.60339	Down
ARSK	-2.10683	1.92685	-2.62251	0.0249181	0.615185	1.60348	Down
APIP	-2.68042	2.11495	-2.62504	0.0248086	0.61385	1.6054	Down
CCDC102B	-2.19062	1.65427	-2.62623	0.0247576	0.612983	1.60629	Down
LINC02482	-0.65726	0.416963	-2.63224	0.0245005	0.610488	1.61083	Down
TNNT1	-2.81296	3.59759	-2.63568	0.0243542	0.607533	1.61343	Down
RGS5	-4.17164	7.04387	-2.63689	0.0243032	0.607235	1.61434	Down
SIL1	-2.16921	2.60463	-2.63748	0.0242784	0.607235	1.61478	Down
MUTYH	-1.57411	1.13688	-2.63781	0.0242644	0.607235	1.61503	Down
ZFAND6	-1.80798	3.11009	-2.63792	0.0242599	0.607235	1.61511	Down
GPR155	-2.58985	3.61884	-2.63865	0.0242291	0.607235	1.61566	Down
RABGAP1	-2.34915	3.43832	-2.63949	0.0241935	0.607235	1.6163	Down
LYRM9	-0.958652	0.794029	-2.64041	0.0241548	0.607065	1.617	Down
ZFPL1	-1.0226	0.781187	-2.64307	0.0240435	0.605061	1.619	Down
UBA3	-2.71529	3.61811	-2.64317	0.0240394	0.605061	1.61908	Down
HAUS3	-1.81513	1.27471	-2.6439	0.0240088	0.60498	1.61963	Down
ABCD2	-1.98431	1.28041	-2.64397	0.0240059	0.60498	1.61968	Down
SRSF6	-2.93961	3.89194	-2.64573	0.0239325	0.604647	1.62101	Down
CCNT2	-2.29287	2.754	-2.64625	0.023911	0.6045	1.6214	Down
RNASEH2B	-2.30039	3.83711	-2.64899	0.0237974	0.602501	1.62347	Down
H1-9P	-0.761618	0.526687	-2.64931	0.0237843	0.602501	1.62371	Down
UCP3	-0.872443	0.544235	-2.6497	0.023768	0.602501	1.62401	Down
SLITRK6	-0.976884	0.569849	-2.64988	0.0237607	0.602501	1.62414	Down
TMEM126B	-2.02627	2.38245	-2.65029	0.0237439	0.602501	1.62445	Down
ZNF493	-2.3536	2.54072	-2.65056	0.0237327	0.602501	1.62465	Down
TIMM23	-3.0488	3.42812	-2.65074	0.0237252	0.602501	1.62479	Down
CLDN11	-0.76062	0.518498	-2.6508	0.0237226	0.602501	1.62484	Down
CCDC148	-1.12918	0.695381	-2.65081	0.0237225	0.602501	1.62484	Down
ZNF793-AS1	-0.849717	0.610876	-2.6514	0.023698	0.602501	1.62529	Down
NDUFA7	-0.878641	0.512541	-2.65183	0.0236802	0.602501	1.62561	Down
IL2RB	-0.862329	0.590187	-2.65301	0.0236317	0.602501	1.6265	Down
SLC16A9	-0.953276	0.697487	-2.65399	0.0235917	0.602501	1.62724	Down
SHARPIN	-2.56923	3.16325	-2.65613	0.0235038	0.601739	1.62886	Down
HJV	-2.78186	3.13128	-2.65852	0.0234067	0.6007	1.63066	Down
CHAC1	-0.701071	0.450689	-2.65917	0.0233803	0.60058	1.63115	Down
ZNF585B	-2.25603	2.72852	-2.65927	0.023376	0.60058	1.63123	Down
JCHAIN	-0.96324	0.602661	-2.65982	0.0233536	0.60058	1.63165	Down
CD1D	-1.64864	1.11017	-2.66065	0.0233202	0.60058	1.63227	Down
TPD52	-2.42135	2.5674	-2.66081	0.0233137	0.60058	1.63239	Down
ADCYAP1R1	-1.10414	1.13878	-2.66088	0.0233109	0.60058	1.63244	Down
RPL5P1	-1.06182	0.63617	-2.66142	0.023289	0.60058	1.63285	Down
CPN2	-1.8699	1.09077	-2.66227	0.0232546	0.60058	1.63349	Down
DIPK1A	-1.24875	0.908428	-2.66253	0.0232441	0.60058	1.63369	Down
CXXC4	-2.01822	1.57651	-2.6641	0.0231809	0.60058	1.63487	Down
APOBEC3G	-0.964628	0.826764	-2.66439	0.0231692	0.60058	1.63509	Down
DEGS1	-2.8602	3.00427	-2.66618	0.0230971	0.599617	1.63644	Down
ZNF300P1	-1.81287	1.29223	-2.66633	0.0230911	0.599617	1.63656	Down
GLMN	-1.62135	1.53012	-2.667	0.0230639	0.599617	1.63707	Down
SETD9	-1.64099	1.66213	-2.66726	0.0230536	0.599617	1.63726	Down
MZT2B	-2.26686	3.5471	-2.66843	0.0230069	0.599395	1.63814	Down
MTND4P24	-2.57147	1.50002	-2.66947	0.0229652	0.599141	1.63893	Down
ATP6V1H	-2.68142	3.56127	-2.67047	0.0229256	0.598892	1.63968	Down
TMEM97	-1.86485	1.5271	-2.67151	0.0228839	0.598239	1.64047	Down
CMTM4	-2.51346	2.44445	-2.67375	0.0227951	0.596324	1.64216	Down
ZNF669	-1.12837	0.77925	-2.67421	0.022777	0.596257	1.6425	Down
CCDC28A	-2.84142	2.1413	-2.67589	0.0227105	0.594923	1.64377	Down
MRPS7	-3.25586	3.86772	-2.67639	0.0226907	0.594923	1.64415	Down
GLB1L	-1.46712	0.908584	-2.6766	0.0226825	0.594923	1.64431	Down
RANBP3L	-0.642636	0.390832	-2.67934	0.0225747	0.594418	1.64638	Down
ZFP2	-1.0626	0.650014	-2.67981	0.0225561	0.594418	1.64674	Down
PRSS44P	-1.97436	1.2187	-2.67999	0.0225493	0.594418	1.64687	Down
NRIP2	-1.99687	1.60737	-2.68549	0.0223345	0.592761	1.65102	Down
TRIQK	-2.20431	2.46442	-2.6855	0.0223341	0.592761	1.65103	Down
RTN4IP1	-2.07725	1.86712	-2.68566	0.0223279	0.592761	1.65115	Down
GSTM3	-2.97021	3.27107	-2.68697	0.0222772	0.592761	1.65214	Down
ART4	-1.68769	1.11324	-2.68951	0.0221792	0.59068	1.65405	Down
MYOZ3	-1.09638	1.51849	-2.69156	0.0221001	0.589199	1.6556	Down
EDRF1	-2.17322	1.93564	-2.69415	0.0220008	0.587152	1.65756	Down
FBXL17	-2.8496	3.49365	-2.69535	0.021955	0.586747	1.65847	Down
MCCC1	-2.43085	2.96895	-2.69618	0.0219233	0.586306	1.65909	Down
MRPS9-AS1	-0.670702	0.391243	-2.69652	0.0219103	0.586306	1.65935	Down
LINC01186	-2.03669	1.22817	-2.69884	0.0218223	0.58442	1.6611	Down
NMNAT2	-1.27422	0.995246	-2.69968	0.0217902	0.584152	1.66174	Down
RPF2	-2.84986	2.95839	-2.70074	0.0217504	0.584152	1.66253	Down
POLR2G	-2.38526	2.06899	-2.70116	0.0217344	0.584152	1.66285	Down
TUBGCP4	-2.4166	2.26737	-2.70307	0.0216623	0.583393	1.66429	Down
HSD17B1P1	-1.46574	0.960582	-2.7038	0.0216348	0.583062	1.66485	Down
PRPF39	-2.01919	2.42569	-2.70481	0.021597	0.582451	1.66561	Down
PRSS36	-0.682978	0.401576	-2.70528	0.0215792	0.58238	1.66596	Down
OSER1-DT	-2.00646	2.0863	-2.70747	0.0214973	0.581398	1.66762	Down
PTPRD-AS1	-1.34623	0.805459	-2.70786	0.0214827	0.581398	1.66791	Down
EP300-AS1	-0.767008	0.540525	-2.70814	0.0214721	0.581398	1.66813	Down
LDHAP5	-0.735769	0.429199	-2.71014	0.0213976	0.581157	1.66964	Down
TYRP1	-2.98374	2.88457	-2.71071	0.0213766	0.581002	1.67006	Down
NPY1R	-0.917556	0.5581	-2.71131	0.0213544	0.581002	1.67051	Down
CORIN	-2.49848	4.80247	-2.71398	0.0212553	0.579754	1.67253	Down
PEX3	-2.73068	2.44596	-2.71421	0.021247	0.579754	1.6727	Down
GFRA3	-1.05536	0.675672	-2.71445	0.0212381	0.579754	1.67288	Down
CREG1	-3.3291	4.92396	-2.71454	0.0212348	0.579754	1.67295	Down
ZNF230	-1.34648	1.19366	-2.71486	0.0212229	0.579754	1.6732	Down
GOLGA8B	-2.37556	2.83348	-2.71905	0.0210689	0.577957	1.67636	Down
FBXO4	-1.28019	1.09389	-2.72071	0.0210082	0.577117	1.67761	Down
RAB11A	-2.77092	3.63476	-2.72089	0.0210016	0.577117	1.67775	Down
LINC01505	-2.15009	1.44248	-2.72099	0.0209979	0.577117	1.67782	Down
SELENOF	-2.81845	3.08317	-2.72141	0.0209827	0.577117	1.67814	Down
ARHGEF39	-0.697984	0.520184	-2.72157	0.0209767	0.577117	1.67826	Down
LAS1L	-3.44202	3.51633	-2.7217	0.020972	0.577117	1.67836	Down
TSFM	-0.70206	0.544514	-2.72179	0.0209685	0.577117	1.67843	Down
PYGB	-3.52156	5.63997	-2.72441	0.0208733	0.577117	1.68041	Down
RNF150	-2.62372	6.73537	-2.72488	0.0208562	0.577117	1.68076	Down
PMP2	-0.760194	0.450742	-2.72617	0.0208097	0.577117	1.68174	Down
CCDC121	-2.02334	1.34702	-2.73161	0.0206135	0.573251	1.68585	Down
AAMDC	-2.24875	3.99988	-2.73184	0.0206054	0.573251	1.68602	Down
BEND5	-1.33472	1.03726	-2.73185	0.0206053	0.573251	1.68602	Down
ECHS1	-2.84506	5.19569	-2.73284	0.0205697	0.573251	1.68677	Down
RNASET2	-2.0371	1.90138	-2.73292	0.0205669	0.573251	1.68683	Down
MFHAS1	-2.43422	1.76208	-2.73477	0.0205006	0.573251	1.68823	Down
HMBS	-1.51777	1.88757	-2.73663	0.0204345	0.572837	1.68964	Down
TACO1	-2.71103	3.80781	-2.73796	0.0203872	0.57193	1.69064	Down
PCYT1A	-2.79832	4.98826	-2.73939	0.0203369	0.571354	1.69172	Down
PDP1	-2.98103	4.96146	-2.73975	0.020324	0.571354	1.69199	Down
MPPED2	-1.89928	1.8374	-2.7435	0.0201921	0.569455	1.69482	Down
CKB	-2.97263	5.50676	-2.74377	0.0201825	0.569455	1.69503	Down
UNC5CL	-0.617678	0.360312	-2.74422	0.0201669	0.569455	1.69536	Down
SMPD3	-1.43664	0.941243	-2.74422	0.0201665	0.569455	1.69537	Down
ODC1-DT	-1.01925	0.594564	-2.74479	0.0201469	0.569455	1.69579	Down
HAPLN2	-1.04843	0.675452	-2.74494	0.0201414	0.569455	1.69591	Down
NOP10	-2.80962	3.29811	-2.74496	0.0201409	0.569455	1.69592	Down
MGME1	-2.5303	2.19947	-2.74708	0.0200667	0.569455	1.69752	Down
ADAMTSL4-AS2	-0.589204	0.357869	-2.74752	0.0200514	0.569455	1.69786	Down
TMEM70	-3.01282	2.43678	-2.74757	0.0200497	0.569455	1.69789	Down
TMEM258	-1.76955	2.09088	-2.74797	0.0200357	0.569455	1.6982	Down
RPL5P30	-1.03536	0.637943	-2.74896	0.0200011	0.569455	1.69895	Down
SMIM1	-0.604061	0.398624	-2.7498	0.0199721	0.569455	1.69958	Down
RNF207	-3.69691	4.31341	-2.75183	0.0199018	0.569455	1.70111	Down
PMF1-BGLAP	-1.15487	0.673672	-2.75807	0.0196869	0.568726	1.70582	Down
MTRNR2L10	-1.69815	1.2012	-2.76012	0.019617	0.567754	1.70737	Down
FAHD2B	-1.74626	1.70504	-2.76236	0.0195406	0.566397	1.70906	Down
TIMM17A	-3.26188	3.92766	-2.76423	0.0194771	0.56541	1.71048	Down
RNF175	-0.603193	0.365814	-2.76484	0.0194567	0.56541	1.71093	Down
GPD1L	-2.73379	5.30904	-2.76516	0.0194456	0.56541	1.71118	Down
DCTN4	-3.30812	4.33327	-2.76553	0.0194331	0.56541	1.71146	Down
KRT8P12	-2.1096	1.55233	-2.76555	0.0194325	0.56541	1.71147	Down
TGDS	-2.12665	1.37769	-2.76574	0.0194261	0.56541	1.71161	Down
ANGPTL1	-2.27259	1.64462	-2.76696	0.019385	0.56541	1.71253	Down
CFAP221	-0.633398	0.369482	-2.76859	0.0193302	0.56541	1.71376	Down
YPEL1	-1.78604	1.18118	-2.76934	0.0193049	0.56541	1.71433	Down
PPP1R3C	-3.56086	5.02106	-2.77197	0.0192168	0.56541	1.71632	Down
DBF4B	-2.19966	1.8887	-2.77204	0.0192146	0.56541	1.71637	Down
CCDC107	-1.85716	1.65211	-2.77349	0.0191661	0.565364	1.71747	Down
GNPDA2	-1.6371	2.07878	-2.77542	0.0191019	0.564337	1.71892	Down
RAD54L	-0.779684	0.759605	-2.7763	0.0190728	0.563912	1.71959	Down
PIP4P1	-2.28501	2.28966	-2.77757	0.0190307	0.563535	1.72054	Down
GATA4	-1.83465	1.84909	-2.77764	0.0190284	0.563535	1.7206	Down
E4F1	-2.13632	3.00617	-2.77783	0.0190221	0.563535	1.72074	Down
PEX11A	-2.56234	1.80604	-2.7779	0.0190196	0.563535	1.7208	Down
UBA7	-2.57343	2.83957	-2.77795	0.0190181	0.563535	1.72083	Down
TCAP	-3.42778	8.99874	-2.77892	0.0189859	0.563535	1.72157	Down
PRKACB	-2.39502	3.47129	-2.77921	0.0189764	0.563535	1.72179	Down
ANKRD27	-2.16716	2.57362	-2.78113	0.0189131	0.563535	1.72324	Down
NDUFA12	-3.54958	4.45351	-2.78191	0.0188878	0.563535	1.72382	Down
PEX11B	-3.02021	2.68819	-2.78467	0.0187973	0.563535	1.7259	Down
HOMEZ	-2.36484	2.10372	-2.78597	0.0187546	0.563535	1.72689	Down
ATAD3B	-2.58198	2.29852	-2.78631	0.0187436	0.563535	1.72715	Down
TBX5-AS1	-2.83975	2.94358	-2.78776	0.0186966	0.563535	1.72824	Down
ST6GALNAC2	-0.735372	0.694661	-2.79231	0.0185491	0.561402	1.73168	Down
CYB5D2	-1.68707	1.04384	-2.79558	0.0184439	0.559986	1.73415	Down
COX5B	-2.22911	6.53885	-2.79672	0.0184075	0.559986	1.735	Down
SSUH2	-1.09876	0.699113	-2.79911	0.0183313	0.559221	1.73681	Down
IFIT2	-2.18385	2.09119	-2.79982	0.0183085	0.558969	1.73735	Down
CSRNP3	-1.3901	0.928936	-2.80064	0.0182825	0.558621	1.73796	Down
RBM22P2	-1.40031	0.81685	-2.80153	0.0182543	0.558321	1.73863	Down
EFHC2	-2.32063	2.14114	-2.80379	0.0181826	0.557883	1.74034	Down
ATP5F1C	-2.51388	7.90724	-2.80836	0.0180388	0.555075	1.74379	Down
CYRIA	-1.28355	1.15794	-2.80928	0.01801	0.555075	1.74449	Down
PAXIP1-AS1	-1.58107	1.06107	-2.81002	0.0179869	0.555075	1.74504	Down
C2CD2L	-2.87741	2.09026	-2.81139	0.0179439	0.555075	1.74608	Down
CCDC71	-2.00268	1.47191	-2.81338	0.017882	0.554425	1.74758	Down
EEF1B2P3	-2.36748	2.75653	-2.81345	0.0178801	0.554425	1.74763	Down
CTNNBIP1	-1.5689	4.23044	-2.81692	0.0177725	0.553169	1.75025	Down
TMPRSS5	-0.731948	0.42697	-2.81927	0.0177001	0.553169	1.75202	Down
MRPS35	-2.04122	3.20224	-2.81986	0.0176817	0.553169	1.75247	Down
AKR7A2	-1.92347	1.82084	-2.82024	0.0176702	0.553169	1.75276	Down
PDZRN3-AS1	-0.898843	0.534566	-2.82097	0.0176479	0.553169	1.75331	Down
FSD2	-3.46653	3.40234	-2.82219	0.0176105	0.552679	1.75423	Down
USP53	-2.13952	4.401	-2.82335	0.0175748	0.552388	1.75511	Down
SLC25A28	-2.8892	2.47703	-2.82349	0.0175707	0.552388	1.75521	Down
PSMB7	-2.75292	3.43448	-2.82391	0.0175578	0.552388	1.75553	Down
SNHG19	-1.0533	0.626335	-2.82471	0.0175334	0.552388	1.75613	Down
HCN2	-1.59394	1.38054	-2.82655	0.0174773	0.552388	1.75753	Down
SPAG1	-2.06952	1.52779	-2.82921	0.0173969	0.55086	1.75953	Down
LLPH	-2.52682	1.86625	-2.82951	0.0173876	0.55086	1.75976	Down
PARP12	-1.74026	2.73753	-2.82973	0.017381	0.55086	1.75993	Down
PRADC1	-2.33375	4.22319	-2.83114	0.0173386	0.550375	1.76099	Down
RPL5P23	-1.24711	0.787413	-2.83218	0.0173073	0.55004	1.76177	Down
WDR83	-1.95848	1.49569	-2.83576	0.0172	0.549154	1.76447	Down
ACTL6A	-2.24002	1.92204	-2.8408	0.01705	0.546254	1.76828	Down
DYRK2	-2.03331	3.23706	-2.84294	0.0169868	0.545524	1.76989	Down
LINC02188	-2.09284	1.24187	-2.84445	0.016942	0.544543	1.77103	Down
TMEM60	-1.46958	0.918633	-2.84524	0.016919	0.544259	1.77163	Down
LINC01011	-1.61741	0.943489	-2.84641	0.0168845	0.543626	1.77251	Down
RNLS	-2.90474	2.15547	-2.84753	0.0168517	0.543626	1.77336	Down
MRPL44	-2.97738	3.45123	-2.84859	0.0168207	0.543373	1.77416	Down
METTL21EP	-2.73716	1.7815	-2.84895	0.0168102	0.543373	1.77443	Down
C11orf1	-2.21572	1.90136	-2.84938	0.0167976	0.543373	1.77475	Down
ZNF627	-2.02336	2.03663	-2.8496	0.0167912	0.543373	1.77492	Down
ALKBH1	-2.00276	2.29204	-2.8551	0.0166314	0.540359	1.77907	Down
CA4	-1.992	2.05915	-2.85579	0.0166116	0.540259	1.77959	Down
GSTM2	-2.96792	3.08445	-2.8568	0.0165823	0.54022	1.78035	Down
SLC38A3	-2.25258	1.6819	-2.85929	0.0165109	0.538808	1.78223	Down
ECI2	-3.46831	5.13166	-2.86062	0.0164728	0.538022	1.78323	Down
TMEM187	-0.910174	0.563484	-2.86126	0.0164544	0.538022	1.78372	Down
SLC25A5-AS1	-1.06231	0.619683	-2.86355	0.0163892	0.537122	1.78544	Down
SLC44A3	-1.53435	1.34928	-2.86356	0.0163887	0.537122	1.78545	Down
OSGEPL1	-2.45884	2.47964	-2.86366	0.0163859	0.537122	1.78553	Down
NME5	-1.67191	1.08627	-2.86545	0.0163351	0.537122	1.78688	Down
MTHFD1	-3.69432	3.92068	-2.86627	0.016312	0.537122	1.78749	Down
GRID1	-1.79508	1.25476	-2.86772	0.0162708	0.537122	1.78859	Down
KLHL38	-2.70498	3.7038	-2.86862	0.0162454	0.536993	1.78927	Down
PCNP	-3.71727	5.0533	-2.8707	0.0161867	0.536713	1.79084	Down
CYP1A1	-2.87568	1.8255	-2.87089	0.0161815	0.536713	1.79098	Down
POU2F1	-2.53624	3.63649	-2.87237	0.0161399	0.536713	1.7921	Down
LINC00882	-1.33113	1.42895	-2.87346	0.0161094	0.536194	1.79292	Down
CADPS	-1.8002	2.41134	-2.87426	0.0160869	0.535908	1.79353	Down
RMI1	-1.411	0.941285	-2.87577	0.0160447	0.535908	1.79467	Down
HSD11B1L	-1.16698	0.721917	-2.87712	0.0160072	0.535908	1.79568	Down
UBE2T	-1.70846	1.57818	-2.87806	0.0159811	0.535908	1.79639	Down
GSEC	-0.719561	0.469891	-2.88336	0.0158347	0.533059	1.80039	Down
AIFM1	-2.97213	4.30609	-2.8834	0.0158336	0.533059	1.80042	Down
SPAG16	-2.78087	2.8998	-2.88444	0.015805	0.533059	1.80121	Down
TMEM240	-0.78445	0.659747	-2.88481	0.0157949	0.533059	1.80148	Down
HS6ST1	-2.38246	2.81396	-2.88697	0.0157358	0.532634	1.80311	Down
RDH14	-2.81691	3.54012	-2.88758	0.0157191	0.532634	1.80357	Down
GRIN3A	-2.09536	1.38372	-2.88909	0.0156778	0.532449	1.80471	Down
CHDH	-2.0848	2.0879	-2.88978	0.015659	0.532449	1.80523	Down
MRPS22	-2.97426	4.11352	-2.8913	0.0156179	0.532449	1.80638	Down
IGIP	-2.54541	2.97471	-2.89133	0.015617	0.532449	1.8064	Down
SIRT6	-2.48128	1.82814	-2.89435	0.0155354	0.532449	1.80868	Down
ZNF565	-0.973146	0.753105	-2.89507	0.0155159	0.532449	1.80922	Down
IER3IP1	-2.67094	3.00661	-2.89574	0.0154979	0.532449	1.80973	Down
LACC1	-0.931381	0.933271	-2.89684	0.0154684	0.532405	1.81055	Down
RPL24	-2.1176	5.32609	-2.89977	0.0153897	0.531155	1.81277	Down
LINC01535	-0.760988	0.732226	-2.902	0.0153303	0.530983	1.81445	Down
DDN	-1.06458	0.621006	-2.90505	0.0152495	0.52914	1.81675	Down
ATP5F1B	-4.40778	8.8171	-2.90535	0.0152415	0.52914	1.81697	Down
RMI2	-0.662683	0.386565	-2.90663	0.0152075	0.52914	1.81794	Down
CNPY2	-1.1407	1.76328	-2.90915	0.0151412	0.528248	1.81984	Down
DCAF4L1	-1.15428	0.69744	-2.90973	0.015126	0.528199	1.82028	Down
ZNF285	-1.77765	1.14753	-2.9107	0.0151005	0.527788	1.82101	Down
ZNF684	-1.98599	1.88666	-2.91077	0.0150985	0.527788	1.82106	Down
POLR1C	-2.28863	2.27035	-2.91089	0.0150954	0.527788	1.82115	Down
COMMD8	-2.6116	2.06369	-2.91175	0.0150729	0.527788	1.8218	Down
C12orf60	-1.61075	1.04777	-2.91187	0.0150698	0.527788	1.82189	Down
ATXN7L3B	-2.27729	4.13677	-2.9121	0.0150637	0.527788	1.82207	Down
PARL	-1.35456	1.63164	-2.91339	0.0150301	0.527788	1.82304	Down
TRUB1	-1.87524	1.86856	-2.91727	0.0149291	0.52639	1.82597	Down
USP28	-2.05472	5.81044	-2.91796	0.0149113	0.52639	1.82648	Down
S100A14	-1.56859	1.17087	-2.9186	0.0148947	0.52639	1.82697	Down
KRBA2	-1.65081	1.02452	-2.92077	0.0148388	0.526312	1.8286	Down
EIF4A2P4	-1.17657	0.68633	-2.92086	0.0148364	0.526312	1.82867	Down
NUDT6	-2.19777	1.49784	-2.92088	0.0148359	0.526312	1.82869	Down
DCAKD	-2.74971	2.93755	-2.92369	0.0147638	0.526312	1.8308	Down
RPS23	-4.12607	5.80516	-2.92417	0.0147515	0.526312	1.83116	Down
ST8SIA5	-2.32321	1.87676	-2.9243	0.014748	0.526312	1.83127	Down
CAMK1	-1.40139	0.888005	-2.92455	0.0147418	0.526312	1.83145	Down
EDA	-2.02294	1.33805	-2.92728	0.0146721	0.526312	1.83351	Down
FZD4-DT	-1.55205	0.957479	-2.92802	0.0146533	0.526312	1.83406	Down
MT-ND4	-2.59513	12.9348	-2.92908	0.0146262	0.526312	1.83487	Down
ARHGEF6	-2.44008	5.05218	-2.93068	0.0145858	0.526312	1.83607	Down
NAGPA	-1.81136	1.36999	-2.93174	0.0145588	0.526312	1.83687	Down
TAPBPL	-2.24079	2.72978	-2.93184	0.0145563	0.526312	1.83695	Down
TMEM74	-2.101	1.28905	-2.93186	0.0145558	0.526312	1.83696	Down
ING4	-2.26945	2.28437	-2.93223	0.0145466	0.526312	1.83724	Down
RAB41	-0.63536	0.370627	-2.93285	0.0145309	0.526312	1.83771	Down
F3	-2.82715	3.88339	-2.93289	0.0145299	0.526312	1.83774	Down
PARP3	-2.39046	2.26235	-2.93673	0.0144333	0.526028	1.84063	Down
OSGEP	-2.96971	3.20005	-2.93723	0.0144208	0.526028	1.84101	Down
ANKRD20A7P	-0.69356	0.507214	-2.93856	0.0143875	0.525857	1.84201	Down
PON2	-2.85016	3.14578	-2.9398	0.0143565	0.525225	1.84295	Down
C14orf93	-1.81031	1.49018	-2.93996	0.0143528	0.525225	1.84306	Down
KANSL2	-2.67176	2.86448	-2.94116	0.0143227	0.524989	1.84397	Down
TUBBP2	-0.981839	0.57274	-2.94205	0.0143006	0.524989	1.84464	Down
MTERF2	-1.99591	2.05271	-2.94219	0.0142973	0.524989	1.84475	Down
APBA3	-2.3354	1.69548	-2.94329	0.0142699	0.524989	1.84558	Down
RWDD2A	-1.63607	1.04121	-2.94554	0.0142145	0.524023	1.84727	Down
ZKSCAN2-DT	-1.40429	0.956881	-2.94585	0.0142068	0.524023	1.8475	Down
EPN3	-1.915	1.45124	-2.94597	0.0142039	0.524023	1.84759	Down
ZNF674	-1.32585	0.997102	-2.94825	0.0141476	0.523972	1.84932	Down
BCHE	-0.758637	0.62579	-2.94877	0.0141348	0.523972	1.84971	Down
GOT2	-3.80372	7.09166	-2.95046	0.0140937	0.523088	1.85098	Down
SRGAP3-AS4	-0.737664	0.430304	-2.95104	0.0140794	0.523088	1.85142	Down
NSG1	-2.04145	1.5335	-2.9546	0.0139926	0.520849	1.8541	Down
FAM229A	-1.17101	0.951622	-2.95641	0.0139489	0.520736	1.85546	Down
HCCS	-2.34325	2.01003	-2.95917	0.0138821	0.519917	1.85754	Down
CADM3	-0.770178	0.610718	-2.96086	0.0138415	0.519917	1.85882	Down
NUDT9P1	-0.89332	0.528496	-2.96094	0.0138398	0.519917	1.85887	Down
FKBP11	-1.28789	0.978969	-2.96262	0.0137994	0.519705	1.86014	Down
ZNF222	-1.53529	0.970134	-2.96274	0.0137965	0.519705	1.86023	Down
IARS2	-3.54002	5.22826	-2.96282	0.0137946	0.519705	1.86029	Down
TMEM38A	-2.2948	3.17671	-2.96437	0.0137576	0.519705	1.86146	Down
HNRNPLP2	-1.84924	1.61924	-2.96886	0.0136508	0.518205	1.86484	Down
TERF1	-2.12225	3.68514	-2.97004	0.0136228	0.518139	1.86573	Down
THOC7	-3.6778	3.7261	-2.98044	0.0133795	0.510909	1.87356	Down
CCDC22	-2.09474	2.35666	-2.982	0.0133433	0.510034	1.87474	Down
RPP40	-1.33734	0.780113	-2.98218	0.0133391	0.510034	1.87487	Down
LPAR2	-0.669987	0.579625	-2.98273	0.0133263	0.510034	1.87529	Down
RAMAC	-2.025	1.3374	-2.9837	0.0133041	0.510034	1.87602	Down
CCDC51	-2.33799	2.15456	-2.98429	0.0132905	0.510034	1.87646	Down
CLK2P1	-0.949475	0.55386	-2.98752	0.0132162	0.508725	1.87889	Down
SMIM10	-1.39483	1.21405	-2.98772	0.0132115	0.508725	1.87905	Down
HAUS2	-2.15429	2.17027	-2.99184	0.0131175	0.506959	1.88215	Down
SECTM1	-1.30014	0.920266	-2.99414	0.0130653	0.506828	1.88388	Down
NUP37	-2.19101	1.6381	-2.99525	0.0130403	0.506526	1.88471	Down
NDUFV1	-3.22948	6.15282	-2.99761	0.012987	0.505999	1.88649	Down
COQ3	-3.34671	2.47098	-2.99922	0.0129508	0.505999	1.8877	Down
ADORA1	-2.33784	1.66483	-2.99934	0.0129481	0.505999	1.88779	Down
DNAL4	-2.34452	1.59512	-2.99994	0.0129346	0.505999	1.88825	Down
LINC00390	-1.10631	0.645346	-3.00005	0.0129323	0.505999	1.88832	Down
AURKA	-2.16725	1.59798	-3.00221	0.0128838	0.505564	1.88996	Down
SNX4	-2.9411	2.74059	-3.00271	0.0128727	0.505564	1.89033	Down
EMC8	-2.11549	2.41863	-3.00272	0.0128725	0.505564	1.89034	Down
SH3TC2	-2.19274	1.9718	-3.0054	0.0128128	0.505362	1.89236	Down
SMAD1	-1.3873	1.23271	-3.00612	0.0127968	0.505251	1.8929	Down
STAMBPL1	-1.66049	1.39434	-3.00837	0.0127472	0.504631	1.89459	Down
EIF2A	-3.52472	3.88278	-3.01185	0.0126705	0.502849	1.89721	Down
ADPRM	-1.07271	0.944158	-3.01473	0.0126074	0.501382	1.89938	Down
PPP1R3E	-2.5165	2.8898	-3.01518	0.0125975	0.501382	1.89971	Down
ATP6V1E1	-3.55715	5.33123	-3.01945	0.0125047	0.498331	1.90293	Down
MIR1-1HG-AS1	-3.70512	2.87407	-3.01991	0.0124948	0.498331	1.90327	Down
AGAP2	-3.00336	3.19943	-3.02226	0.012444	0.497462	1.90504	Down
IMPA2	-2.97783	2.97541	-3.02627	0.0123579	0.495397	1.90805	Down
TMEM51	-1.78364	1.29636	-3.02658	0.0123513	0.495397	1.90829	Down
MEG9	-1.26154	0.914307	-3.02675	0.0123476	0.495397	1.90842	Down
ERVMER34-1	-1.5033	0.921701	-3.02809	0.0123189	0.495397	1.90943	Down
CMAS	-2.84049	3.75625	-3.02973	0.0122841	0.495197	1.91066	Down
ERICH5	-1.2599	0.842633	-3.02976	0.0122835	0.495197	1.91068	Down
TIPARP	-2.37004	2.59677	-3.02995	0.0122793	0.495197	1.91082	Down
RNF181	-2.54503	2.64791	-3.0303	0.012272	0.495197	1.91108	Down
CENPX	-2.85575	2.49872	-3.03254	0.0122244	0.495197	1.91277	Down
MAP1LC3B	-2.87043	4.82725	-3.03683	0.0121339	0.494699	1.916	Down
GATD3A	-2.52631	1.91458	-3.0387	0.0120946	0.494192	1.91741	Down
PPA1	-1.86606	3.12721	-3.03924	0.0120834	0.494192	1.91781	Down
P3H2	-2.06046	1.40182	-3.04649	0.0119327	0.490299	1.92326	Down
ERCC6L2	-1.55088	2.29948	-3.04667	0.0119291	0.490299	1.92339	Down
DPH5	-2.57109	2.75679	-3.04983	0.0118639	0.489047	1.92577	Down
C15orf65	-0.807965	0.52277	-3.05134	0.011833	0.488294	1.92691	Down
CKMT2	-3.05932	7.92735	-3.05507	0.0117568	0.486198	1.92971	Down
LRRC17	-1.88745	1.40926	-3.057	0.0117176	0.485241	1.93116	Down
ARL4D	-1.85611	1.51542	-3.0584	0.0116892	0.484971	1.93221	Down
LAGE3	-2.12879	1.33921	-3.06041	0.0116485	0.48433	1.93373	Down
DOC2GP	-0.754756	0.449607	-3.06047	0.0116475	0.48433	1.93377	Down
CFAP46	-1.39522	0.974444	-3.06329	0.0115908	0.484025	1.93589	Down
TBRG1	-2.99212	3.61349	-3.06348	0.0115868	0.484025	1.93604	Down
ACYP2	-3.69763	3.18251	-3.06356	0.0115854	0.484025	1.93609	Down
ALDH1L1-AS2	-2.19474	1.51545	-3.0646	0.0115646	0.484025	1.93687	Down
GVQW3	-1.58017	1.63408	-3.06583	0.0115399	0.484025	1.9378	Down
PCED1A	-2.30605	1.89222	-3.06726	0.0115115	0.484025	1.93887	Down
LINC02478	-0.627301	0.396805	-3.06774	0.0115019	0.484025	1.93923	Down
MT-ND1	-3.53531	12.5894	-3.06846	0.0114876	0.484025	1.93977	Down
HSDL2	-2.95557	4.048	-3.06955	0.0114658	0.484025	1.9406	Down
ANKHD1-EIF4EBP3	-1.9697	1.23669	-3.07174	0.0114225	0.484025	1.94224	Down
CAMK2B	-2.83389	6.10072	-3.07378	0.0113823	0.483854	1.94377	Down
PIP4P2	-3.08392	2.61373	-3.07571	0.0113443	0.483733	1.94522	Down
CCT6B	-1.59831	1.08085	-3.07582	0.0113421	0.483733	1.94531	Down
NAP1L5	-2.00108	1.58867	-3.0761	0.0113368	0.483733	1.94551	Down
RFK	-2.19662	2.36797	-3.07643	0.0113303	0.483733	1.94576	Down
MYL9	-4.05059	7.79326	-3.07711	0.0113169	0.483733	1.94627	Down
EEF1AKMT3	-0.981556	0.670798	-3.07951	0.01127	0.483733	1.94808	Down
TIMM8B	-2.74563	3.78826	-3.08119	0.0112373	0.483578	1.94934	Down
PXMP2	-3.07219	2.14982	-3.08253	0.0112113	0.483434	1.95034	Down
PLGRKT	-2.36298	2.1717	-3.08633	0.011138	0.481353	1.95319	Down
TSPAN32	-2.47394	2.72191	-3.0934	0.0110026	0.479282	1.9585	Down
COQ6	-1.7022	2.40483	-3.09486	0.0109747	0.479127	1.95961	Down
RMND5B	-2.98196	4.67531	-3.09558	0.0109612	0.479111	1.96014	Down
REM1	-1.42229	0.969494	-3.09702	0.0109339	0.478459	1.96123	Down
LINC01750	-0.682569	0.517104	-3.09917	0.0108934	0.478459	1.96284	Down
CTPS1	-2.81662	2.90332	-3.09952	0.0108867	0.478459	1.9631	Down
DERL2	-2.33987	1.9612	-3.10025	0.010873	0.478459	1.96365	Down
PTDSS1	-3.75498	5.13815	-3.10041	0.01087	0.478459	1.96377	Down
FAM98B	-1.60434	1.88492	-3.10299	0.0108217	0.477915	1.9657	Down
B3GALT2	-2.43499	2.55314	-3.10335	0.010815	0.477915	1.96597	Down
GAPDHP1	-2.78161	1.67893	-3.10387	0.0108053	0.477915	1.96636	Down
CDK4	-2.65698	2.81985	-3.10391	0.0108045	0.477915	1.9664	Down
DYNLL2	-3.19948	5.57083	-3.10722	0.0107429	0.477915	1.96888	Down
ASB5	-1.92215	1.14272	-3.10854	0.0107183	0.477915	1.96987	Down
DISP1	-2.25852	2.67208	-3.10924	0.0107055	0.477915	1.97039	Down
PARK7	-3.01452	5.45194	-3.11182	0.0106577	0.47726	1.97233	Down
ZNF577	-2.43969	2.43856	-3.11396	0.0106184	0.476056	1.97394	Down
MS4A7	-1.53363	1.59669	-3.11543	0.0105915	0.476031	1.97504	Down
HIBADH	-4.01481	4.4664	-3.12021	0.0105043	0.473708	1.97863	Down
BCL2L12	-0.971566	0.594472	-3.12188	0.0104742	0.473463	1.97988	Down
SLC15A2	-2.66929	2.48825	-3.12225	0.0104674	0.473463	1.98016	Down
CRYGS	-1.78536	1.07049	-3.12518	0.0104146	0.473267	1.98236	Down
SLC25A14	-1.83678	1.23	-3.12527	0.010413	0.473267	1.98242	Down
VSNL1	-2.78419	2.51562	-3.12539	0.0104109	0.473267	1.98251	Down
TAF5	-2.38076	1.51435	-3.12731	0.0103764	0.473267	1.98395	Down
RAB26	-0.771502	0.467682	-3.12811	0.010362	0.473267	1.98456	Down
NDUFA9	-3.09967	3.34587	-3.12879	0.0103499	0.473267	1.98507	Down
MFSD5	-2.86476	2.27866	-3.13162	0.0102994	0.473267	1.98719	Down
SCO2	-1.15687	0.674842	-3.13179	0.0102964	0.473267	1.98731	Down
RWDD1	-2.38841	3.66517	-3.13456	0.0102473	0.472104	1.98939	Down
ANAPC13	-3.21195	4.27578	-3.13604	0.0102211	0.471883	1.9905	Down
CLCF1	-0.807602	0.587834	-3.13779	0.0101903	0.471235	1.99181	Down
TRIM45	-2.83722	1.94705	-3.14088	0.0101361	0.470367	1.99413	Down
MRPL43	-2.39371	1.9013	-3.1448	0.0100678	0.468898	1.99707	Down
MAP4K3	-3.70116	3.72722	-3.15158	0.00995069	0.464007	2.00215	Down
LIPT1	-1.39478	1.08723	-3.15228	0.00993862	0.464007	2.00267	Down
GUCA1C	-3.41602	2.02744	-3.15327	0.0099216	0.464007	2.00342	Down
HADHB	-3.07566	6.39416	-3.15657	0.00986534	0.462839	2.00589	Down
ARMC1	-2.858	2.33486	-3.15746	0.00985027	0.462697	2.00655	Down
MRPL36	-2.22283	2.25502	-3.15866	0.00982978	0.462301	2.00746	Down
PYROXD2	-2.20391	1.85977	-3.15903	0.0098236	0.462301	2.00773	Down
GIPC1	-2.57354	4.32308	-3.16441	0.00973278	0.459428	2.01176	Down
CLEC10A	-1.96509	1.23275	-3.16482	0.00972596	0.459428	2.01207	Down
HCFC1R1	-1.8127	1.72444	-3.16818	0.00966978	0.458144	2.01458	Down
SPTBN5	-1.9145	1.23849	-3.16937	0.00964998	0.458144	2.01547	Down
XK	-1.83668	1.64193	-3.16961	0.00964596	0.458144	2.01565	Down
DIO3OS	-2.48383	1.48089	-3.1705	0.00963119	0.458144	2.01632	Down
ACADSB	-3.78838	3.70242	-3.17864	0.00949688	0.456148	2.02242	Down
COL9A3	-2.08908	1.29363	-3.17904	0.0094903	0.456148	2.02272	Down
SEMA3B	-2.66076	2.24205	-3.18155	0.00944935	0.455575	2.0246	Down
RIOX1	-2.10238	1.47055	-3.18654	0.00936841	0.453518	2.02833	Down
RNF167	-3.06842	5.62459	-3.18666	0.00936651	0.453518	2.02842	Down
MIR6757	-0.599365	0.372586	-3.18941	0.00932226	0.452861	2.03048	Down
DDX56	-3.02511	3.71329	-3.19124	0.00929298	0.452011	2.03185	Down
MCAT	-2.1616	2.13209	-3.1929	0.00926638	0.452011	2.03309	Down
MPL	-1.19168	0.784753	-3.19369	0.00925381	0.452011	2.03368	Down
OGN	-2.57173	2.14608	-3.19437	0.00924291	0.452011	2.03419	Down
BLOC1S6	-2.05949	3.50204	-3.19446	0.00924151	0.452011	2.03426	Down
C2orf74	-1.76323	1.07908	-3.19729	0.00919656	0.451325	2.03637	Down
NIPSNAP2	-3.37885	5.3909	-3.19851	0.00917722	0.450953	2.03729	Down
MRPS27	-2.32675	3.68568	-3.20052	0.00914549	0.450144	2.03879	Down
DSCC1	-1.44157	0.957338	-3.201	0.00913794	0.450144	2.03915	Down
NIPAL2	-2.4941	2.26689	-3.20631	0.00905475	0.448959	2.04312	Down
GOT1	-3.21748	6.0713	-3.20679	0.00904737	0.448959	2.04348	Down
GRSF1	-4.37119	4.93062	-3.2075	0.00903623	0.448959	2.04401	Down
HNRNPA1P10	-1.32726	1.14664	-3.20985	0.00899972	0.447967	2.04577	Down
UNC5B-AS1	-2.06366	1.2057	-3.21513	0.00891834	0.44565	2.04972	Down
CCT6P3	-1.75154	1.41056	-3.21721	0.00888645	0.44565	2.05127	Down
PLA2G6	-1.9843	2.0191	-3.21828	0.00887015	0.44565	2.05207	Down
HELQ	-2.6723	2.75538	-3.22282	0.00880101	0.444416	2.05547	Down
RPS15AP10	-0.825333	0.481444	-3.22299	0.00879854	0.444416	2.05559	Down
FZD2	-1.849	1.34517	-3.22418	0.00878042	0.444416	2.05648	Down
RDH5	-2.18448	1.27428	-3.22419	0.00878036	0.444416	2.05649	Down
ZNF547	-2.2889	1.44016	-3.22446	0.00877617	0.444416	2.0567	Down
RERGL	-1.61069	1.06809	-3.2271	0.00873645	0.444416	2.05866	Down
SMOC2	-3.81796	3.39953	-3.23497	0.00861897	0.441616	2.06454	Down
NUP54	-2.72607	2.25078	-3.23992	0.00854584	0.440015	2.06825	Down
PTOV1-AS2	-1.52294	0.993034	-3.24333	0.00849595	0.43892	2.07079	Down
MPC2	-3.77639	4.19528	-3.24442	0.00848008	0.43892	2.0716	Down
ZNF454	-1.0552	0.873921	-3.24604	0.00845639	0.43892	2.07281	Down
GINS3	-2.3677	1.58346	-3.24643	0.00845073	0.43892	2.07311	Down
SIRT4	-1.14688	0.696665	-3.25032	0.00839446	0.438305	2.07601	Down
TMEM272	-1.49989	0.874935	-3.2505	0.00839182	0.438305	2.07614	Down
TFB2M	-2.99081	2.13245	-3.25103	0.00838427	0.438305	2.07653	Down
TEDC1	-1.19527	0.744552	-3.25162	0.00837569	0.438305	2.07698	Down
MTND5P11	-3.63304	3.15478	-3.25731	0.00829414	0.435437	2.08123	Down
RPL7P3	-2.38956	1.39391	-3.25742	0.00829265	0.435437	2.08131	Down
HDAC3	-2.98974	3.03676	-3.25786	0.00828629	0.435437	2.08164	Down
ADAM1B	-1.03028	0.633747	-3.25889	0.00827163	0.435437	2.08241	Down
GPM6B	-2.15312	1.28094	-3.25973	0.00825973	0.435437	2.08303	Down
POMT1	-2.81448	2.81804	-3.26166	0.00823244	0.435174	2.08447	Down
FBF1	-1.98731	1.32221	-3.26206	0.00822674	0.435174	2.08477	Down
PDRG1	-2.14024	1.49655	-3.26319	0.00821087	0.435174	2.08561	Down
ROPN1B	-1.54521	1.23711	-3.26391	0.00820071	0.435174	2.08615	Down
DMRTA1	-0.652167	0.401012	-3.26424	0.00819602	0.435174	2.0864	Down
RABGAP1L	-3.74023	5.55486	-3.26639	0.00816571	0.435174	2.08801	Down
LPAR3	-2.24325	1.95439	-3.2678	0.00814604	0.435174	2.08905	Down
TRMT10B	-2.75026	2.25504	-3.26879	0.00813218	0.435174	2.08979	Down
DCTN2	-2.79686	4.02568	-3.27161	0.00809293	0.435174	2.09189	Down
MTCO1P53	-1.64374	0.95885	-3.27273	0.00807729	0.435174	2.09273	Down
KRTCAP2	-1.77475	1.16795	-3.27747	0.00801184	0.435174	2.09627	Down
HNRNPA1P4	-1.84896	1.16588	-3.27757	0.00801053	0.435174	2.09634	Down
PIK3R6	-2.12456	1.39129	-3.27881	0.00799341	0.435174	2.09727	Down
RPLP0P6	-1.8858	1.52178	-3.27917	0.00798854	0.435174	2.09753	Down
ZNF584	-2.34399	1.62565	-3.28259	0.00794169	0.434776	2.10009	Down
H3C6	-1.90842	1.82216	-3.28363	0.00792752	0.434776	2.10086	Down
SEPTIN7P2	-2.09395	1.55855	-3.28412	0.00792091	0.434776	2.10122	Down
PIFO	-1.61848	0.944114	-3.2859	0.00789679	0.434776	2.10255	Down
CRYZL2P	-1.19994	0.910012	-3.28597	0.00789577	0.434776	2.10261	Down
ZC2HC1C	-2.25279	2.13858	-3.2875	0.00787514	0.434776	2.10374	Down
SLC23A3	-0.637575	0.374801	-3.28754	0.0078746	0.434776	2.10377	Down
NSFL1C	-3.04823	4.58256	-3.28813	0.00786652	0.434776	2.10422	Down
C16orf89	-1.34759	0.811635	-3.2897	0.00784544	0.434776	2.10538	Down
LPAR5	-1.18384	0.738502	-3.29015	0.00783929	0.434776	2.10572	Down
MTCYBP35	-2.13075	1.65326	-3.29433	0.00778327	0.434776	2.10884	Down
ERBB3	-2.64123	1.90066	-3.29616	0.00775885	0.434055	2.1102	Down
RPL10P16	-2.75432	2.69731	-3.3008	0.00769744	0.432394	2.11365	Down
PTOV1	-3.42817	3.73106	-3.30601	0.00762892	0.430072	2.11754	Down
OR51E1	-2.73482	1.98348	-3.30655	0.00762192	0.430072	2.11794	Down
SUPT4H1	-1.35154	0.806731	-3.30692	0.00761708	0.430072	2.11821	Down
LGALS3	-3.72151	4.40381	-3.3147	0.0075161	0.426064	2.12401	Down
APOO	-1.98254	2.15081	-3.3154	0.00750702	0.426064	2.12453	Down
RNF5P1	-2.70579	1.70782	-3.31614	0.00749752	0.426064	2.12508	Down
ATP5F1A	-3.88626	8.838	-3.31633	0.00749508	0.426064	2.12522	Down
COX8A	-3.9963	4.09687	-3.3202	0.00744552	0.426064	2.1281	Down
TGFA	-1.14232	0.666356	-3.32086	0.00743716	0.426064	2.12859	Down
RPS15AP16	-0.842708	0.650164	-3.32138	0.00743048	0.426064	2.12898	Down
EIF3L	-4.71593	5.50292	-3.32251	0.00741612	0.426064	2.12982	Down
LINC00926	-0.992304	0.856444	-3.3269	0.0073606	0.426064	2.13309	Down
SAMD10	-1.31398	1.01017	-3.32789	0.00734809	0.426064	2.13383	Down
NATD1	-3.17	3.58068	-3.32972	0.00732511	0.426064	2.13519	Down
KLHDC1	-1.057	0.765165	-3.32997	0.00732197	0.426064	2.13537	Down
TUBE1	-2.84847	3.48635	-3.33067	0.00731324	0.426064	2.13589	Down
ZNF16	-1.03504	1.2032	-3.33084	0.00731107	0.426064	2.13602	Down
NDUFV2	-1.67619	1.00991	-3.33118	0.00730683	0.426064	2.13627	Down
ASB12	-1.80671	1.06188	-3.33279	0.00728662	0.426064	2.13747	Down
CCDC122	-1.00854	0.879846	-3.34077	0.00718778	0.424378	2.14341	Down
PYGM	-4.37626	4.97352	-3.34151	0.00717862	0.424378	2.14396	Down
PHYHD1	-2.94584	2.32848	-3.34166	0.00717681	0.424378	2.14407	Down
ADAM11	-2.67367	2.4522	-3.34253	0.00716613	0.424378	2.14472	Down
ZNF563	-1.52188	1.70678	-3.34512	0.00713444	0.424378	2.14664	Down
SCML2	-0.78835	0.516127	-3.3468	0.00711394	0.424378	2.14789	Down
RBBP9	-2.43184	2.31827	-3.35183	0.00705299	0.424378	2.15163	Down
ZNF710-AS1	-4.23225	4.17937	-3.35258	0.00704396	0.424378	2.15218	Down
UQCRFS1P1	-1.69069	0.986239	-3.3526	0.00704369	0.424378	2.1522	Down
LINC00909	-2.01509	1.70476	-3.3535	0.0070329	0.424378	2.15287	Down
UBE2B	-3.04008	3.05545	-3.35618	0.00700072	0.424378	2.15486	Down
B3GALNT1P1	-0.750174	0.444382	-3.35667	0.00699481	0.424378	2.15522	Down
DFFB	-1.362	0.948845	-3.35841	0.00697398	0.424378	2.15652	Down
MYADML2	-2.18801	2.05422	-3.35954	0.00696055	0.424378	2.15736	Down
WBP4	-3.47769	3.58388	-3.36095	0.00694382	0.424378	2.1584	Down
ZFP28	-1.74596	1.57121	-3.36201	0.00693121	0.424378	2.15919	Down
SDHB	-4.30219	5.59674	-3.36204	0.00693079	0.424378	2.15922	Down
PPP1R3A	-3.2066	4.06542	-3.36571	0.00688742	0.424378	2.16194	Down
C17orf80	-3.37686	2.96665	-3.36677	0.00687497	0.424378	2.16273	Down
OPN3	-1.07918	0.694209	-3.36718	0.00687022	0.424378	2.16303	Down
AIG1	-3.69623	5.4007	-3.3695	0.00684294	0.424378	2.16476	Down
NCSTN	-3.75096	4.5621	-3.37888	0.00673412	0.420904	2.17172	Down
RXYLT1	-2.43806	1.98681	-3.3796	0.0067259	0.420904	2.17225	Down
LARP4P	-1.84757	1.86441	-3.37968	0.0067249	0.420904	2.17231	Down
LINC00680	-1.85713	1.30348	-3.38009	0.00672023	0.420904	2.17262	Down
RPS14	-3.84635	6.22392	-3.38157	0.0067032	0.420904	2.17372	Down
FOXP1-IT1	-0.710697	0.435387	-3.38279	0.00668925	0.420904	2.17462	Down
MASP1	-2.17681	5.92563	-3.38551	0.00665829	0.420904	2.17664	Down
NUDT16L1	-3.40149	2.94126	-3.38878	0.00662117	0.420697	2.17907	Down
POLR2K	-2.18054	1.62942	-3.39431	0.00655896	0.418128	2.18316	Down
ARHGEF9	-3.74237	4.02283	-3.39641	0.00653545	0.417323	2.18472	Down
MSRB2	-2.92721	4.72305	-3.40062	0.00648865	0.415718	2.18785	Down
SMIM4	-2.67318	2.76396	-3.40415	0.00644966	0.413911	2.19046	Down
COL21A1	-2.61919	4.45508	-3.40529	0.00643714	0.413799	2.19131	Down
MRPL35	-2.82042	2.91071	-3.40571	0.00643252	0.413799	2.19162	Down
ASF1A	-2.50207	3.06339	-3.40656	0.00642312	0.413799	2.19225	Down
KCNA5	-1.28236	1.0079	-3.41111	0.00637345	0.411775	2.19563	Down
FAM155B	-3.71564	4.19446	-3.41432	0.00633867	0.410218	2.198	Down
DSC1	-1.24328	0.958517	-3.41518	0.00632943	0.410218	2.19864	Down
ARMCX5	-1.47964	1.04432	-3.41562	0.00632463	0.410218	2.19896	Down
RAB30	-2.7387	2.91972	-3.41756	0.00630378	0.410034	2.2004	Down
OSBP	-3.19036	5.62818	-3.41904	0.00628781	0.410034	2.2015	Down
ZNF10	-1.64896	1.32897	-3.41957	0.00628216	0.410034	2.20189	Down
CASQ2	-3.21155	8.41602	-3.42076	0.00626945	0.410034	2.20277	Down
IDI2-AS1	-1.6656	1.42749	-3.42148	0.00626178	0.410034	2.2033	Down
SCO1	-2.00443	5.11401	-3.42517	0.00622249	0.409606	2.20604	Down
ROMO1	-1.98475	1.40377	-3.43091	0.00616186	0.407012	2.21029	Down
RAB4A	-3.54394	3.5361	-3.43365	0.00613318	0.406282	2.21231	Down
RPP25L	-2.27448	1.78784	-3.43518	0.00611714	0.406282	2.21345	Down
MACROD1	-2.72074	4.17521	-3.43616	0.00610697	0.406282	2.21417	Down
ISLR2	-2.48264	1.57495	-3.43718	0.00609638	0.406282	2.21493	Down
LSM5	-2.7078	2.22267	-3.44394	0.0060265	0.403628	2.21993	Down
COQ7	-2.57677	2.61685	-3.45116	0.00595286	0.401499	2.22527	Down
NDUFA5	-3.30968	4.98802	-3.46007	0.00586326	0.396152	2.23186	Down
TIFA	-2.86605	2.03014	-3.46202	0.00584382	0.396152	2.2333	Down
VIP	-0.973143	0.591572	-3.47189	0.00574649	0.391016	2.2406	Down
C1QBP	-3.16553	3.45864	-3.47439	0.00572219	0.391016	2.24244	Down
RAB24	-1.84568	1.24774	-3.48251	0.00564365	0.387453	2.24844	Down
DYNLRB1	-1.95606	1.83849	-3.48518	0.00561813	0.387086	2.25041	Down
CDK2	-1.70043	1.39529	-3.48546	0.00561544	0.387086	2.25062	Down
CDK6	-2.70231	3.75933	-3.48661	0.0056045	0.387086	2.25146	Down
COX7CP1	-0.865461	0.55985	-3.49197	0.00555371	0.386113	2.25542	Down
TRAPPC2L	-2.80309	2.53199	-3.50345	0.00544641	0.381418	2.26389	Down
SEC61B	-1.57383	2.42092	-3.50506	0.00543153	0.381071	2.26508	Down
RPS24P8	-1.83494	1.21128	-3.50701	0.0054136	0.380509	2.26651	Down
DNAAF5	-2.27571	2.83052	-3.51005	0.00538575	0.379246	2.26875	Down
TMED2-DT	-0.922932	0.5874	-3.51018	0.00538461	0.379246	2.26885	Down
DNAJC6	-2.20231	2.13764	-3.51069	0.00537989	0.379246	2.26923	Down
SLC27A6	-3.48048	3.24925	-3.51477	0.00534279	0.378303	2.27223	Down
MROH7	-1.96965	1.28631	-3.51637	0.00532832	0.378303	2.27341	Down
HIKESHI	-2.90796	2.86113	-3.51663	0.00532593	0.378303	2.2736	Down
ATP5MF	-3.28704	3.34291	-3.52079	0.00528847	0.378303	2.27667	Down
HAPLN1	-0.609366	0.384905	-3.52443	0.00525597	0.377731	2.27935	Down
PTGDR2	-2.70935	1.65962	-3.53188	0.00519	0.375097	2.28483	Down
SHLD1	-0.87806	0.520509	-3.53192	0.00518964	0.375097	2.28486	Down
LINC00906	-1.57597	1.12938	-3.53302	0.00517998	0.375097	2.28567	Down
AMZ2	-3.59648	3.92582	-3.53369	0.00517406	0.375097	2.28617	Down
MSRA	-1.15675	0.69388	-3.53414	0.0051701	0.375097	2.2865	Down
ARL14EP	-2.32262	2.72	-3.53637	0.00515062	0.375097	2.28814	Down
TOX4	-2.53284	4.15401	-3.53999	0.00511908	0.374914	2.29081	Down
ZC3H6	-2.82364	2.85044	-3.5448	0.00507761	0.372588	2.29434	Down
ABCB6	-2.12577	1.32109	-3.54566	0.00507016	0.372588	2.29498	Down
AGT	-3.05097	4.8602	-3.54683	0.00506017	0.372588	2.29583	Down
CDC23	-2.59039	2.52793	-3.54731	0.00505602	0.372588	2.29619	Down
MPG	-2.6761	1.96498	-3.55146	0.00502059	0.37196	2.29925	Down
DNAJC15	-3.77287	4.28641	-3.55517	0.00498921	0.371788	2.30197	Down
OCIAD1	-2.59977	4.25104	-3.55941	0.00495352	0.369847	2.30509	Down
PITHD1	-3.1464	2.55997	-3.56115	0.00493894	0.369847	2.30637	Down
C9orf24	-1.72012	1.00341	-3.56665	0.00489318	0.368207	2.31041	Down
ZMYND19	-2.35417	1.58223	-3.57436	0.00482979	0.365588	2.31607	Down
MB21D2	-1.39281	0.99553	-3.57837	0.00479718	0.365588	2.31901	Down
CTXND1	-2.69352	2.0861	-3.5832	0.00475811	0.365588	2.32257	Down
GLIPR1	-0.748108	0.561012	-3.58343	0.00475627	0.365588	2.32273	Down
MRE11	-2.77266	2.26869	-3.58732	0.00472512	0.364861	2.32559	Down
MDH2	-3.33023	6.26576	-3.59732	0.004646	0.361663	2.33292	Down
MOCS2	-3.36321	3.11454	-3.60166	0.00461202	0.36048	2.33611	Down
QPRT	-3.3615	2.94319	-3.60193	0.00460996	0.36048	2.3363	Down
ZNF480	-2.30722	2.10257	-3.60334	0.004599	0.36048	2.33734	Down
RAD52	-2.93224	3.03479	-3.60575	0.00458028	0.36048	2.33911	Down
SERPINI1	-1.30966	0.971127	-3.60701	0.00457057	0.36048	2.34003	Down
SLC16A10	-2.97333	1.99386	-3.60802	0.00456281	0.36048	2.34077	Down
UQCRQ	-3.74292	4.75487	-3.61092	0.00454052	0.36048	2.34289	Down
RPS18P12	-2.73997	1.64434	-3.61333	0.00452207	0.36048	2.34466	Down
RBIS	-2.7753	2.04679	-3.61551	0.00450547	0.360233	2.34626	Down
D2HGDH	-3.5385	2.83996	-3.61765	0.00448923	0.360233	2.34783	Down
PRDX4	-2.81707	2.69432	-3.61836	0.00448387	0.360233	2.34835	Down
NDUFA11	-3.26956	3.34083	-3.61889	0.00447986	0.360233	2.34874	Down
MTATP6P2	-2.67893	1.80098	-3.61996	0.0044718	0.360233	2.34952	Down
IRX4-AS1	-2.60697	1.52418	-3.62337	0.00444618	0.360233	2.35201	Down
ADGRL3-AS1	-1.21046	0.787903	-3.62382	0.00444283	0.360233	2.35234	Down
PCCA	-3.72999	3.52153	-3.62427	0.00443941	0.360233	2.35268	Down
LINC00881	-2.69017	3.62368	-3.6311	0.00438864	0.360233	2.35767	Down
TMEM203	-3.13761	3.7202	-3.63444	0.00436402	0.360168	2.36011	Down
NBPF13P	-1.26877	0.740118	-3.64532	0.00428477	0.355923	2.36807	Down
MTCO1P12	-4.46909	8.21301	-3.647	0.00427262	0.355684	2.36931	Down
MTCO3P22	-3.2083	1.87151	-3.6482	0.00426404	0.355684	2.37018	Down
MLX	-3.10349	4.71711	-3.65199	0.00423691	0.355684	2.37295	Down
LYAR	-3.03492	2.49446	-3.65673	0.00420321	0.353743	2.37642	Down
STOML2	-3.01767	4.07481	-3.6583	0.00419217	0.353743	2.37756	Down
GRPEL1	-2.81167	2.8801	-3.66016	0.00417906	0.353743	2.37892	Down
EFS	-2.36197	1.58704	-3.66633	0.00413591	0.353083	2.38343	Down
PLEKHN1	-0.635412	0.455206	-3.67157	0.00409965	0.351188	2.38725	Down
RGS9	-0.777669	0.504127	-3.67949	0.0040454	0.348116	2.39304	Down
GGCT	-2.26183	2.20845	-3.68089	0.00403594	0.348116	2.39405	Down
C1D	-1.98449	1.40118	-3.68363	0.00401737	0.348024	2.39606	Down
BUD31	-2.17969	2.44926	-3.68663	0.00399723	0.347062	2.39824	Down
GABARAPL2	-3.44523	4.20547	-3.69448	0.00394483	0.345312	2.40397	Down
CUL1	-2.96006	3.44784	-3.69935	0.00391276	0.345312	2.40752	Down
ARHGEF4	-1.33259	0.858991	-3.71059	0.00383964	0.342683	2.41571	Down
RRP7BP	-1.38584	0.873097	-3.71154	0.00383356	0.342683	2.4164	Down
SKA2	-2.78617	2.81489	-3.71485	0.00381236	0.341838	2.41881	Down
RPS11	-4.69895	5.98542	-3.72012	0.00377883	0.339814	2.42264	Down
CLDND1	-3.84273	3.46063	-3.72735	0.00373333	0.33791	2.4279	Down
LRRC14B	-3.02474	2.72908	-3.7329	0.00369876	0.33614	2.43194	Down
MTND4P35	-2.34056	1.43371	-3.73412	0.00369126	0.33614	2.43282	Down
KLKB1	-2.062	1.22121	-3.73899	0.00366127	0.33614	2.43637	Down
SWSAP1	-1.22773	0.860335	-3.73994	0.00365544	0.33614	2.43706	Down
CLTCL1	-2.29371	2.09378	-3.74383	0.00363173	0.335843	2.43989	Down
COMMD3	-3.31108	2.09101	-3.74546	0.00362184	0.335843	2.44107	Down
PEF1	-3.39227	3.52241	-3.74592	0.00361905	0.335843	2.44141	Down
CCDC181	-0.870563	0.650441	-3.74781	0.00360765	0.335843	2.44278	Down
GGPS1	-1.99932	1.35657	-3.75019	0.00359333	0.335843	2.4445	Down
HSBP1L1	-1.31783	0.980808	-3.75031	0.00359258	0.335843	2.44459	Down
TMEM98	-2.83453	2.13778	-3.75214	0.00358161	0.335843	2.44592	Down
TMEM38B	-2.86903	3.03871	-3.75258	0.003579	0.335843	2.44624	Down
SRSF8	-2.99001	2.52905	-3.76998	0.00347641	0.332704	2.45887	Down
[truncated: 212 more rows]
