# Supplementary material for: Identification of Crucial Genes and Key Functions in Type 2 Diabetic Hearts by Bioinformatic Analysis
Source: Front Endocrinol (Lausanne). 2022 Feb 15;13:801260. doi: 10.3389/fendo.2022.801260 (PMC8885996; doi:10.3389/fendo.2022.801260)
Supplement: Supplementary file 6 [file Table_4.xlsx]

## Sheet: 74 overlapping DEGs
log2FC	P.Value	padj	gene	gene	log2FC	AveExpr	t	P.Value
3.264	0.00348447	0.294699	Slc23a3	SLC23A3	-0.637575	0.374801	-3.28754	0.0078746
3.04179	0.00268477	0.264475	Tent5b	TENT5B	-3.27711	2.61318	-4.16767	0.00180629
2.74712	0.00262789	0.264475	Lpar2	LPAR2	-0.669987	0.579625	-2.98273	0.0133263
2.69387	0.00348699	0.294699	Xpnpep2	XPNPEP2	1.3147	1.00078	3.11454	0.0106077
2.61107	0.00728598	0.4085	Mpl	MPL	-1.19168	0.784753	-3.19369	0.00925381
2.52514	6.50908e-05	0.0411083	Lingo4	LINGO4	-0.728936	0.43593	-3.90369	0.00278349
2.51285	0.0490112	0.719358	Mpzl2	MPZL2	2.38144	3.40304	2.60681	0.0256073
2.40109	0.00157315	0.211568	Smpd3	SMPD3	-1.43664	0.941243	-2.74422	0.0201665
1.85317	0.00148566	0.207592	Tmem119	TMEM119	-0.648527	0.468329	-2.40785	0.0361517
1.71964	0.0332877	0.64434	Slc4a1	SLC4A1	2.19416	0.981041	2.24279	0.0480342
1.71751	2.53111e-05	0.0287939	Angptl4	ANGPTL4	2.82503	1.94005	3.26971	0.00811935
1.68308	0.000163734	0.0703421	Lamb3	LAMB3	-2.09137	1.28451	-2.57373	0.027121
1.59708	0.0206224	0.573019	Ucp3	UCP3	-0.872443	0.544235	-2.6497	0.023768
1.58158	0.0304434	0.626948	Ptgis	PTGIS	2.7877	4.24308	2.38087	0.0378765
1.58128	0.00615337	0.373208	Smim1	SMIM1	-0.604061	0.398624	-2.7498	0.0199721
1.578	0.00794905	0.423931	Piezo1	PIEZO1	2.42919	4.66147	2.34344	0.0404026
1.4213	0.0240647	0.598094	Ahnak2	AHNAK2	2.3169	2.39541	2.80284	0.0182127
1.39667	0.000468441	0.116853	Acot1	ACOT1	-1.04679	0.61063	-2.23829	0.0484062
1.32467	0.000295447	0.0993343	Chrd	CHRD	-1.90769	2.01136	-2.33774	0.0408015
1.2904	0.0143257	0.507606	Epha2	EPHA2	3.42753	3.42029	4.04759	0.00219656
1.24664	0.048136	0.712413	Bcl3	BCL3	2.3968	2.52121	3.17431	0.00956807
1.20935	0.0122877	0.484292	Slc9a3r1	SLC9A3R1	-1.61553	2.06923	-2.3178	0.0422269
1.17379	0.0261228	0.60116	Ninl	NINL	-2.97931	2.26061	-4.22792	0.00163858
1.15524	0.0342814	0.652027	Socs3	SOCS3	4.40775	3.29716	9.04188	3.22e-06
1.15119	0.0440461	0.693691	Dock5	DOCK5	3.64135	5.11629	2.78732	0.0187109
1.07491	0.0373581	0.662162	Disp1	DISP1	-2.25852	2.67208	-3.10924	0.0107055
1.05038	0.0106473	0.456153	Arl4d	ARL4D	-1.85611	1.51542	-3.0584	0.0116892
1.04997	0.03076	0.630247	Arhgef12	ARHGEF12	3.20106	5.32087	2.38629	0.0375236
1.03985	0.0233682	0.594429	Ripor3	RIPOR3	-2.78432	3.08639	-4.33257	0.00138503
1.03111	5.8446e-05	0.0411083	Fech	FECH	-2.87345	3.16779	-2.43093	0.0347374
0.960168	0.0120103	0.481223	Dbp	DBP	-1.53365	1.56905	-2.44033	0.0341772
0.925871	0.0356767	0.658402	Mpg	MPG	-2.6761	1.96498	-3.55146	0.00502059
0.887849	0.02518	0.600543	Ccdc8	CCDC8	2.48859	4.05222	2.36499	0.0389288
0.853991	0.00852644	0.431495	Myh9	MYH9	3.33027	7.90797	2.65828	0.0234163
0.845891	0.0477456	0.711059	Tmem176b	TMEM176B	3.22215	4.50312	2.32532	0.0416839
0.775522	0.00920985	0.439818	Slit2	SLIT2	2.21526	2.53663	2.58607	0.0265463
0.707374	0.0243495	0.600543	Flnb	FLNB	2.93015	5.74492	3.32695	0.00735997
0.666764	0.046007	0.701933	Gpx1	GPX1	3.22885	4.30181	3.29925	0.0077179
0.664822	0.0470575	0.706593	Tbrg1	TBRG1	-2.99212	3.61349	-3.06348	0.0115868
0.664335	0.0197979	0.565885	Actn4	ACTN4	1.78516	1.83939	2.23948	0.048308
0.62951	0.0232335	0.593933	Capns1	CAPNS1	-1.8973	5.15479	-2.58902	0.0264108
0.621132	0.00293365	0.276657	Mfsd5	MFSD5	-2.86476	2.27866	-3.13162	0.0102994
-0.610723	0.0236573	0.595352	Pfdn4	PFDN4	-1.8377	1.59802	-2.32963	0.0413756
-0.630385	0.00777969	0.422439	Igip	IGIP	-2.54541	2.97471	-2.89133	0.015617
-0.658549	0.0465962	0.70441	Cst3	CST3	-1.85416	5.35186	-2.56301	0.0276309
-0.678784	0.0389694	0.676155	Ptprg	PTPRG	4.19248	4.60616	4.67537	0.000807008
-0.680424	0.0126823	0.486097	Scoc	SCOC	-3.39014	3.55427	-4.25051	0.00157999
-0.718556	0.0278948	0.614099	Sfxn4	SFXN4	-3.73003	2.41264	-6.97345	3.3e-05
-0.749328	0.020637	0.573019	Srr	SRR	-0.850135	0.846963	-2.4209	0.0353456
-0.774612	0.0289984	0.622904	Masp1	MASP1	-2.17681	5.92563	-3.38551	0.00665829
-0.829634	0.011761	0.474925	Cmc4	CMC4	-1.86728	1.247	-2.5269	0.0294172
-0.836023	0.0242727	0.600543	Snx25	SNX25	-2.04224	2.05139	-3.84028	0.00309214
-0.870578	0.0338825	0.651682	Hdhd2	HDHD2	-1.69835	1.90974	-2.24844	0.0475712
-0.891716	0.0422266	0.69015	Magi1	MAGI1	-2.79324	5.04205	-4.09284	0.00204001
-0.989851	0.0436519	0.692529	Frzb	FRZB	-0.843954	0.633215	-2.49744	0.0309588
-1.02496	0.0397025	0.677051	Rida	RIDA	-2.29549	2.23606	-2.42928	0.0348367
-1.06134	0.0241901	0.599559	C2cd2l	C2CD2L	-2.87741	2.09026	-2.81139	0.0179439
-1.10022	0.0167996	0.535187	Sparcl1	SPARCL1	2.89075	8.2018	2.6816	0.0224863
-1.1051	0.0186104	0.561915	F3	F3	-2.82715	3.88339	-2.93289	0.0145299
-1.12172	0.043555	0.692313	Hdac9	HDAC9	2.74711	3.60237	4.07131	0.00211299
-1.15854	0.0484308	0.71414	Dact3	DACT3	-1.80065	2.75692	-2.37969	0.0379536
-1.17967	0.0101416	0.452738	Neb	NEB	2.30121	1.5065	2.32822	0.0414762
-1.19785	0.0207925	0.575272	Itih2	ITIH2	-1.13921	0.785603	-2.60122	0.0258569
-1.33811	0.0396798	0.677051	B3galt2	B3GALT2	-2.43499	2.55314	-3.10335	0.010815
-1.38631	0.0291891	0.622904	mt-Tr	MT-TR	3.14058	1.32841	5.00238	0.000489561
-1.50944	0.0267697	0.60265	mt-Tm	MT-TM	7.1168	3.48771	5.77898	0.000158794
-1.66197	0.024605	0.600543	mt-Ti	MT-TI	3.271	2.36496	3.43819	0.00608589
-1.80499	0.00596826	0.365863	Rwdd2a	RWDD2A	-1.63607	1.04121	-2.94554	0.0142145
-1.98826	0.0372869	0.662162	Islr2	ISLR2	-2.48264	1.57495	-3.43718	0.00609639
-2.13045	0.0101441	0.452738	Slc35f1	SLC35F1	-4.05892	2.61821	-5.29505	0.000317076
-2.30961	0.00460775	0.329923	Nppb	NPPB	2.78976	1.49978	2.23216	0.0489171
-3.51947	0.0348619	0.654337	Tmprss5	TMPRSS5	-0.731948	0.42697	-2.81927	0.0177001
-4.32603	0.0160916	0.524637	Rgs9	RGS9	-0.777669	0.504127	-3.67949	0.00404541
-5.64439	0.000838814	0.154977	Cel	CEL	-1.15086	0.72811	-4.05189	0.00218115
